# Supplementary material for: Mediterranean Sea heatwaves jeopardize greater amberjack’s (Seriola dumerili) aquaculture productivity through impacts on the fish microbiota
Source: ISME Commun. 2023 Apr 24;3:36. doi: 10.1038/s43705-023-00243-7 (PMC10125963; doi:10.1038/s43705-023-00243-7)
Supplement: Supplementary file 1 — Supplementary Table S1 [file 43705_2023_243_MOESM1_ESM.xlsx]

## Sheet: Supplementary Table S1. 
	Table S1. Physicochemical measurements of the water tanks throughout the experiment
	The measurements were taken manually on water from the sub of each system (T1, T2, T3). Values are the average of the three tanks for each condition.
	DATE	T₁					T₂					T₃
		NH₃ (mg/l)	NO₂ (mg/l)	NO₃ (mg/l)	Ph	Salinity (psu)	ΝΗ₃ (mg/l)	ΝΟ₂ (mg/l)	ΝΟ₃ (mg/l)	Ph	Salinity (psu)	NH₃ (mg/l)	NO₂ (mg/l)	NO₃ (mg/l)	Ph	Salinity (psu)
	2019-10-21	0.39	0.005	1.2	7.83	36-37	0.22	0.005	1.3	7.84	36-37	0.28	0.005	1.4	7.84	36-37
	2019-10-29	0.3	0.008	1.3	7.61		0.3	0.008	1.3	7.6		0.39	0.008	1.4	7.62
	2019-11-01				7.6					7.66					7.73		1st month
	2019-11-04	0.21	0.114	1	7.7		0.15	0.051	1	7.67		0.23	0.046	1	7.64
	2019-11-06	0.14	0.044	1	7.71		0.26	0.09	1	7.68		0.3	0.246	1	7.71
	2019-11-13	0.1	0.083	2.2	7.73		0.09	0.428	3.8	7.65		0.08	0.44	5.5	7.79
	2019-11-15				7.73					7.56					7.78
	2019-11-18				7.7					7.6					7.72
	2019-11-19	0.16	0.188	2.3	7.62		0.14	1.064	5.6	7.4		0.09	0.878	4.4	7.7
	2019-11-21				7.6			1.46		7.2					7.61
	2019-11-26	0.18	0.164	3.1	7.6		0.16	1.85	5.7	7.12		0.09	0.189	2.1	7.6		2nd month
	2019-12-03	0.04	0.128	1.9	7.41		0.1	0.078	1.7	7.01		0.09	0.144	2	7.53
	2019-12-09				7.56					7.52					7.84
	2019-12-12	0.15	0.284	2.5	7.5		0.13	0.716	4.7	7.21		0.08	0.012	2.6	7.8
	2019-12-18	0.04	0.58	3.5	7.49		0.06	0.16	3.7	7.1		0.04	0.012	2.6	7.75
	2020-01-02				7.46					7.44					7.63		3rd month
	2020-01-09	0.24	0.386	2.4	7.4		0.16	0.022	1.5	7.47		0.03	0.012	1	7.76
	2020-01-20	0.46	0.217	4.5	7.31		0.11	0.051	3.7	7.51		0.04	0.012	2.8	7.81
	2020-01-24				7.45					7.5					7.75
	2020-01-28	0.19	0.178	4.1	7.41		0.12	0.029	3.4	7.52		0.03	0.012	1.6	7.79
