# Supplementary material for: Mediterranean Sea heatwaves jeopardize greater amberjack’s (Seriola dumerili) aquaculture productivity through impacts on the fish microbiota
Source: ISME Commun. 2023 Apr 24;3:36. doi: 10.1038/s43705-023-00243-7 (PMC10125963; doi:10.1038/s43705-023-00243-7)
Supplement: Supplementary file 2 — Supplementary Table S2 [file 43705_2023_243_MOESM2_ESM.xlsx]

## Sheet: Supplementary Table S2. 
	Table S2: DNA extraction protocol specifications by sample type.
	All samples were preserved in DNA/RNA Shield (Zymo Research, Irivine, Canada). Moreover, this reagent can be used as lysis solution in the DNA extraction protocol.
				Sample lysis
	Sample	Type of sample	Sample preparation	Lysis tubes (reff)	Lysis Reagent	duration bead beating		DNA purification	Volume Eluted (ul)
	Skin	Swab	The entire swab sample was utilized to DNA extraction.	ZR BashingBead™ Lysis Tubes (0.1 & 0.5 mm)	DNA/RNA Shield	40 min 27.000 rpm Vortex Genie 2 (Horizontal 24- Microtube Adaptor). Max of 18 tubes		Following manufacturing protocol	50
	Gills	Tissue	~200mg (+/-20mg) of Tissue was processed, cutting it in small pieces to facilitate the lysis step.
	Gut	Tissue	~200mg (+/-20mg) of Tissue was processed, cutting it in small pieces to facilitate the lysis step.
	Water	Filter	The entire filter was cut into small pieces to facilitate the lysisis step
