# Supplementary material for: Mediterranean Sea heatwaves jeopardize greater amberjack’s (Seriola dumerili) aquaculture productivity through impacts on the fish microbiota
Source: ISME Commun. 2023 Apr 24;3:36. doi: 10.1038/s43705-023-00243-7 (PMC10125963; doi:10.1038/s43705-023-00243-7)
Supplement: Supplementary file 3 — Supplementary Table S3 [file 43705_2023_243_MOESM3_ESM.xlsx]

## Sheet: Supplementary Table S3. 
	Table S3: Alpha diversity statistical analysis between Shannon Index values of sample types, under same temperature condition (among timepoints) and between temperatures for the same timepoint, using the non-parametric Wilcoxon test.
		Grouped variable		Sample type	Month	Temperatures	p-value	p.signif	method
	Comparison between sample type (ecological niche influence)	T1	Shannon	Fish gut / Fish gills	M1-M2-M3	T1	0.707781	ns	Wilcoxon
			Shannon	Fish gut / Fish skin	M1-M2-M3	T1	0.524567	ns	Wilcoxon
			Shannon	Fish gut / Water tank	M1-M2-M3	T1	1.21618e-05	****	Wilcoxon
			Shannon	Fish gills / Fish Skin	M1-M2-M3	T1	0.81472	ns	Wilcoxon
			Shannon	Fish gills / Water tank	M1-M2-M3	T1	4.26728e-07	****	Wilcoxon
			Shannon	Fish skin / Water tank	M1-M2-M3	T1	8.53456e-07	****	Wilcoxon
		T2	Shannon	Fish gut / Fish gills	M1-M2-M3	T2	0.000132246	***	Wilcoxon
			Shannon	Fish gut / Fish skin	M1-M2-M3	T2	0.00710492	**	Wilcoxon
			Shannon	Fish gut / Water tank	M1-M2-M3	T2	0.0594974	ns	Wilcoxon
			Shannon	Fish gills / Fish Skin	M1-M2-M3	T2	0.180996	ns	Wilcoxon
			Shannon	Fish gills / Water tank	M1-M2-M3	T2	4.26728e-07	****	Wilcoxon
			Shannon	Fish skin / Water tank	M1-M2-M3	T2	4.26728e-07	****	Wilcoxon
		T3	Shannon	Fish gut / Fish gills	M1-M2-M3	T3	0.00234923	**	Wilcoxon
			Shannon	Fish gut / Fish skin	M1-M2-M3	T3	0.110796	ns	Wilcoxon
			Shannon	Fish gut / Water tank	M1-M2-M3	T3	0.0267524	*	Wilcoxon
			Shannon	Fish gills / Fish Skin	M1-M2-M3	T3	0.0970591	ns	Wilcoxon
			Shannon	Fish gills / Water tank	M1-M2-M3	T3	1.70691e-06	****	Wilcoxon
			Shannon	Fish skin / Water tank	M1-M2-M3	T3	0.00290175	**	Wilcoxon
	Comparison between temperatures (temperature influence)	M1	Shannon	Fish Gills	M1	T1-T2	1	ns	Wilcoxon
			Shannon	Fish Gills	M1	T1-T3	0.9372	ns	Wilcoxon
			Shannon	Fish Gills	M1	T2-T3	0.5887	ns	Wilcoxon
			Shannon	Fish Gut	M1	T1-T2	0.8182	ns	Wilcoxon
			Shannon	Fish Gut	M1	T1-T3	0.6991	ns	Wilcoxon
			Shannon	Fish Gut	M1	T2-T3	0.2403	ns	Wilcoxon
			Shannon	Fish Skin	M1	T1-T2	0.026	*	Wilcoxon
			Shannon	Fish Skin	M1	T1-T3	0.2403	ns	Wilcoxon
			Shannon	Fish Skin	M1	T2-T3	0.3095	ns	Wilcoxon
			Shannon	Water tank	M1	T1-T2	0.7	ns	Wilcoxon
			Shannon	Water tank	M1	T1-T3	0.7	ns	Wilcoxon
			Shannon	Water tank	M1	T2-T3	0.7	ns	Wilcoxon
		M2	Shannon	Fish Gills	M2	T1-T2	0.0649	ns	Wilcoxon
			Shannon	Fish Gills	M2	T1-T3	0.132	ns	Wilcoxon
			Shannon	Fish Gills	M2	T2-T3	0.0043	**	Wilcoxon
			Shannon	Fish Gut	M2	T1-T2	0.132	ns	Wilcoxon
			Shannon	Fish Gut	M2	T1-T3	0.026	*	Wilcoxon
			Shannon	Fish Gut	M2	T2-T3	0.8182	ns	Wilcoxon
			Shannon	Fish Skin	M2	T1-T2	0.9372	ns	Wilcoxon
			Shannon	Fish Skin	M2	T1-T3	0.0152	*	Wilcoxon
			Shannon	Fish Skin	M2	T2-T3	0.0087	**	Wilcoxon
			Shannon	Water tank	M2	T1-T2	0.1	ns	Wilcoxon
			Shannon	Water tank	M2	T1-T3	0.1	ns	Wilcoxon
			Shannon	Water tank	M2	T2-T3	0.2	ns	Wilcoxon
		M3	Shannon	Fish Gills	M3	T1-T2	0.2403	ns	Wilcoxon
			Shannon	Fish Gills	M3	T1-T3	0.0649	ns	Wilcoxon
			Shannon	Fish Gills	M3	T2-T3	0.8182	ns	Wilcoxon
			Shannon	Fish Gut	M3	T1-T2	0.0649	ns	Wilcoxon
			Shannon	Fish Gut	M3	T1-T3	0.0411	*	Wilcoxon
			Shannon	Fish Gut	M3	T2-T3	0.8182	ns	Wilcoxon
			Shannon	Fish Skin	M3	T1-T2	0.0649	ns	Wilcoxon
			Shannon	Fish Skin	M3	T1-T3	0.0649	ns	Wilcoxon
			Shannon	Fish Skin	M3	T2-T3	0.132	ns	Wilcoxon
			Shannon	Water tank	M3	T1-T2	0.1	ns	Wilcoxon
			Shannon	Water tank	M3	T1-T3	1	ns	Wilcoxon
			Shannon	Water tank	M3	T2-T3	0.1	ns	Wilcoxon
