# Supplementary material for: Mediterranean Sea heatwaves jeopardize greater amberjack’s (Seriola dumerili) aquaculture productivity through impacts on the fish microbiota
Source: ISME Commun. 2023 Apr 24;3:36. doi: 10.1038/s43705-023-00243-7 (PMC10125963; doi:10.1038/s43705-023-00243-7)
Supplement: Supplementary file 4 — Supplementary Table S4 [file 43705_2023_243_MOESM4_ESM.xlsx]

## Sheet: Supplementary Table S4. 
	Table S4: Beta diversity statistical analysis between Bray-Curtis values of sample types, within each temperature and between temperatures for the different timepoints, using pairwise PERMANOVA with 999 permutations.
			comparison	Df	SumsOfSqs	F.Model	R2	p.value	sig	method
	Bray curtis	Fish T1 (baseline characterization)	Fish_Skin.M1.T1 vs Fish_Skin.M2.T1 vs Fish_Skin.M3.T1	2	2.1703	3.0555	0.28957	0.001	*	adonis
	Bray curtis		Fish_Gills.M1.T1 vs Fish_Gills.M2.T1 vs Fish_Gills.M3.T1	2	1.7677	2.2314	0.2293	0.001	*	adonis
	Bray curtis		Fish_Gut.M1.T1 vs Fish_Gut.M2T1 vs Fish_Gut.M3T1	2	1.3885	1.5905	0.18514	0.001	*	adonis
	Bray curtis		Water_Tank.M1.T1 vs Water_Tank.M2T1 vs Water_Tank.M3T1	2	1.5648	2.6649	0.47042	0.005	*	adonis
		Month	comparison	Df	SumsOfSqs	F.Model	R2	p.value	sig	method
	Bray-Curtis	M1	T1.Water_Tank vs T2.Water_Tank	1	0.564312	1.49642	0.272254	0.2		pairwaise.adonis
	Bray-Curtis		T1.Water_Tank vs T3.Water_Tank	1	0.789304	2.24177	0.359156	0.1		pairwaise.adonis
	Bray-Curtis		T1.Water_Tank vs T1.Fish_Gills	1	0.480877	1.17517	0.143749	0.236		pairwaise.adonis
	Bray-Curtis		T1.Water_Tank vs T1.Fish_Gut	1	0.694894	1.60326	0.186355	0.027	*	pairwaise.adonis
	Bray-Curtis		T1.Water_Tank vs T1.Fish_Skin	1	0.357869	0.937823	0.118146	0.668		pairwaise.adonis
	Bray-Curtis		T1.Water_Tank vs T2.Fish_Gills	1	0.894899	2.94146	0.295878	0.015	*	pairwaise.adonis
	Bray-Curtis		T1.Water_Tank vs T2.Fish_Gut	1	0.701205	1.62942	0.188821	0.009	**	pairwaise.adonis
	Bray-Curtis		T1.Water_Tank vs T2.Fish_Skin	1	0.710108	1.95951	0.218707	0.01	*	pairwaise.adonis
	Bray-Curtis		T1.Water_Tank vs T3.Fish_Gills	1	0.754054	1.79059	0.203694	0.011	*	pairwaise.adonis
	Bray-Curtis		T1.Water_Tank vs T3.Fish_Gut	1	0.82948	2.11666	0.232175	0.027	*	pairwaise.adonis
	Bray-Curtis		T1.Water_Tank vs T3.Fish_Skin	1	1.00556	3.23563	0.316114	0.011	*	pairwaise.adonis
	Bray-Curtis		T2.Water_Tank vs T3.Water_Tank	1	0.789543	2.24408	0.359393	0.1		pairwaise.adonis
	Bray-Curtis		T2.Water_Tank vs T1.Fish_Gills	1	0.78704	1.92407	0.215604	0.009	**	pairwaise.adonis
	Bray-Curtis		T2.Water_Tank vs T1.Fish_Gut	1	0.735716	1.69801	0.195219	0.022	*	pairwaise.adonis
	Bray-Curtis		T2.Water_Tank vs T1.Fish_Skin	1	0.846348	2.21877	0.24068	0.011	*	pairwaise.adonis
	Bray-Curtis		T2.Water_Tank vs T2.Fish_Gills	1	0.656319	2.1583	0.235666	0.029	*	pairwaise.adonis
	Bray-Curtis		T2.Water_Tank vs T2.Fish_Gut	1	0.599363	1.39324	0.165995	0.058		pairwaise.adonis
	Bray-Curtis		T2.Water_Tank vs T2.Fish_Skin	1	0.560584	1.54753	0.18105	0.051		pairwaise.adonis
	Bray-Curtis		T2.Water_Tank vs T3.Fish_Gills	1	0.723289	1.71813	0.197076	0.013	*	pairwaise.adonis
	Bray-Curtis		T2.Water_Tank vs T3.Fish_Gut	1	0.829692	2.11799	0.232287	0.027	*	pairwaise.adonis
	Bray-Curtis		T2.Water_Tank vs T3.Fish_Skin	1	1.01727	3.27486	0.318726	0.015	*	pairwaise.adonis
	Bray-Curtis		T3.Water_Tank vs T1.Fish_Gills	1	0.852375	2.15926	0.235746	0.021	*	pairwaise.adonis
	Bray-Curtis		T3.Water_Tank vs T1.Fish_Gut	1	0.804495	1.92011	0.215256	0.03	*	pairwaise.adonis
	Bray-Curtis		T3.Water_Tank vs T1.Fish_Skin	1	0.912837	2.48626	0.262091	0.012	*	pairwaise.adonis
	Bray-Curtis		T3.Water_Tank vs T2.Fish_Gills	1	1.09251	3.76995	0.350043	0.013	*	pairwaise.adonis
	Bray-Curtis		T3.Water_Tank vs T2.Fish_Gut	1	0.802749	1.93016	0.216139	0.012	*	pairwaise.adonis
	Bray-Curtis		T3.Water_Tank vs T2.Fish_Skin	1	0.963102	2.76794	0.28337	0.014	*	pairwaise.adonis
	Bray-Curtis		T3.Water_Tank vs T3.Fish_Gills	1	0.759902	1.86856	0.210695	0.011	*	pairwaise.adonis
	Bray-Curtis		T3.Water_Tank vs T3.Fish_Gut	1	0.897995	2.37918	0.253666	0.022	*	pairwaise.adonis
	Bray-Curtis		T3.Water_Tank vs T3.Fish_Skin	1	1.06047	3.57863	0.338289	0.016	*	pairwaise.adonis
	Bray-Curtis		T1.Fish_Gills vs T1.Fish_Gut	1	0.679785	1.54887	0.134114	0.008	**	pairwaise.adonis
	Bray-Curtis		T1.Fish_Gills vs T1.Fish_Skin	1	0.453915	1.12743	0.10132	0.213		pairwaise.adonis
	Bray-Curtis		T1.Fish_Gills vs T2.Fish_Gills	1	1.1755	3.37343	0.252249	0.002	**	pairwaise.adonis
	Bray-Curtis		T1.Fish_Gills vs T2.Fish_Gut	1	0.725309	1.66077	0.142424	0.006	**	pairwaise.adonis
	Bray-Curtis		T1.Fish_Gills vs T2.Fish_Skin	1	0.932132	2.3952	0.193236	0.002	**	pairwaise.adonis
	Bray-Curtis		T1.Fish_Gills vs T3.Fish_Gills	1	0.801213	1.86209	0.156978	0.005	**	pairwaise.adonis
	Bray-Curtis		T1.Fish_Gills vs T3.Fish_Gut	1	0.905441	2.20942	0.18096	0.004	**	pairwaise.adonis
	Bray-Curtis		T1.Fish_Gills vs T3.Fish_Skin	1	1.19094	3.37343	0.252249	0.001	**	pairwaise.adonis
	Bray-Curtis		T1.Fish_Gut vs T1.Fish_Skin	1	0.832674	1.98459	0.165595	0.007	**	pairwaise.adonis
	Bray-Curtis		T1.Fish_Gut vs T2.Fish_Gills	1	1.15405	3.15815	0.240015	0.003	**	pairwaise.adonis
	Bray-Curtis		T1.Fish_Gut vs T2.Fish_Gut	1	0.706954	1.55823	0.134815	0.001	**	pairwaise.adonis
	Bray-Curtis		T1.Fish_Gut vs T2.Fish_Skin	1	0.9153	2.25373	0.183922	0.003	**	pairwaise.adonis
	Bray-Curtis		T1.Fish_Gut vs T3.Fish_Gills	1	0.757344	1.69339	0.144816	0.004	**	pairwaise.adonis
	Bray-Curtis		T1.Fish_Gut vs T3.Fish_Gut	1	0.849561	1.99068	0.166019	0.006	**	pairwaise.adonis
	Bray-Curtis		T1.Fish_Gut vs T3.Fish_Skin	1	1.13287	3.06184	0.234411	0.004	**	pairwaise.adonis
	Bray-Curtis		T1.Fish_Skin vs T2.Fish_Gills	1	1.23738	3.75946	0.273228	0.005	**	pairwaise.adonis
	Bray-Curtis		T1.Fish_Skin vs T2.Fish_Gut	1	0.847137	2.02951	0.168711	0.006	**	pairwaise.adonis
	Bray-Curtis		T1.Fish_Skin vs T2.Fish_Skin	1	0.986844	2.66826	0.210626	0.002	**	pairwaise.adonis
	Bray-Curtis		T1.Fish_Skin vs T3.Fish_Gills	1	0.886145	2.15631	0.177382	0.002	**	pairwaise.adonis
	Bray-Curtis		T1.Fish_Skin vs T3.Fish_Gut	1	1.00527	2.57439	0.204733	0.003	**	pairwaise.adonis
	Bray-Curtis		T1.Fish_Skin vs T3.Fish_Skin	1	1.26429	3.78853	0.274759	0.002	**	pairwaise.adonis
	Bray-Curtis		T2.Fish_Gills vs T2.Fish_Gut	1	0.977544	2.69104	0.212042	0.002	**	pairwaise.adonis
	Bray-Curtis		T2.Fish_Gills vs T2.Fish_Skin	1	0.423776	1.34236	0.11835	0.155		pairwaise.adonis
	Bray-Curtis		T2.Fish_Gills vs T3.Fish_Gills	1	1.11768	3.13247	0.238529	0.002	**	pairwaise.adonis
	Bray-Curtis		T2.Fish_Gills vs T3.Fish_Gut	1	1.25818	3.74084	0.272242	0.002	**	pairwaise.adonis
	Bray-Curtis		T2.Fish_Gills vs T3.Fish_Skin	1	1.50557	5.38544	0.350035	0.005	**	pairwaise.adonis
	Bray-Curtis		T2.Fish_Gut vs T2.Fish_Skin	1	0.689784	1.70753	0.145849	0.01	*	pairwaise.adonis
	Bray-Curtis		T2.Fish_Gut vs T3.Fish_Gills	1	0.635688	1.42826	0.124976	0.03	*	pairwaise.adonis
	Bray-Curtis		T2.Fish_Gut vs T3.Fish_Gut	1	0.794623	1.87142	0.15764	0.01	*	pairwaise.adonis
	Bray-Curtis		T2.Fish_Gut vs T3.Fish_Skin	1	0.976808	2.65555	0.209833	0.005	**	pairwaise.adonis
	Bray-Curtis		T2.Fish_Skin vs T3.Fish_Gills	1	0.813056	2.04536	0.169805	0.005	**	pairwaise.adonis
	Bray-Curtis		T2.Fish_Skin vs T3.Fish_Gut	1	0.950967	2.52215	0.201415	0.002	**	pairwaise.adonis
	Bray-Curtis		T2.Fish_Skin vs T3.Fish_Skin	1	1.09044	3.40474	0.253995	0.002	**	pairwaise.adonis
	Bray-Curtis		T3.Fish_Gills vs T3.Fish_Gut	1	0.591915	1.41554	0.124001	0.096		pairwaise.adonis
	Bray-Curtis		T3.Fish_Gills vs T3.Fish_Skin	1	0.622214	1.72176	0.146886	0.035	*	pairwaise.adonis
	Bray-Curtis		T3.Fish_Gut vs T3.Fish_Skin	1	1.00478	2.9473	0.227638	0.016	*	pairwaise.adonis
	Bray-Curtis	M2	T1.Water_Tank vs T2.Water_Tank	1	0.694454	2.20126	0.35497	0.1		pairwaise.adonis
	Bray-Curtis		T1.Water_Tank vs T3.Water_Tank	1	0.955961	4.19866	0.512115	0.1		pairwaise.adonis
	Bray-Curtis		T1.Water_Tank vs T1.Fish_Gills	1	0.993438	2.74819	0.281918	0.017	*	pairwaise.adonis
	Bray-Curtis		T1.Water_Tank vs T1.Fish_Gut	1	0.957756	2.48659	0.262116	0.016	*	pairwaise.adonis
	Bray-Curtis		T1.Water_Tank vs T1.Fish_Skin	1	1.02375	3.08684	0.306027	0.015	*	pairwaise.adonis
	Bray-Curtis		T1.Water_Tank vs T2.Fish_Gills	1	0.959365	2.48907	0.262309	0.011	*	pairwaise.adonis
	Bray-Curtis		T1.Water_Tank vs T2.Fish_Gut	1	0.916684	2.27681	0.24543	0.008	**	pairwaise.adonis
	Bray-Curtis		T1.Water_Tank vs T2.Fish_Skin	1	1.13834	3.81112	0.352519	0.016	*	pairwaise.adonis
	Bray-Curtis		T1.Water_Tank vs T3.Fish_Gills	1	1.1782	4.04238	0.366079	0.012	*	pairwaise.adonis
	Bray-Curtis		T1.Water_Tank vs T3.Fish_Gut	1	1.04128	2.98318	0.298821	0.015	*	pairwaise.adonis
	Bray-Curtis		T1.Water_Tank vs T3.Fish_Skin	1	1.01608	2.83416	0.288196	0.009	**	pairwaise.adonis
	Bray-Curtis		T2.Water_Tank vs T3.Water_Tank	1	0.701091	2.1167	0.346052	0.1		pairwaise.adonis
	Bray-Curtis		T2.Water_Tank vs T1.Fish_Gills	1	0.706017	1.67839	0.193399	0.013	*	pairwaise.adonis
	Bray-Curtis		T2.Water_Tank vs T1.Fish_Gut	1	0.652333	1.46812	0.17337	0.027	*	pairwaise.adonis
	Bray-Curtis		T2.Water_Tank vs T1.Fish_Skin	1	0.748837	1.9161	0.214904	0.013	*	pairwaise.adonis
	Bray-Curtis		T2.Water_Tank vs T2.Fish_Gills	1	0.628389	1.4134	0.167994	0.03	*	pairwaise.adonis
	Bray-Curtis		T2.Water_Tank vs T2.Fish_Gut	1	0.63508	1.37528	0.164207	0.006	**	pairwaise.adonis
	Bray-Curtis		T2.Water_Tank vs T2.Fish_Skin	1	0.750054	2.09599	0.23043	0.013	*	pairwaise.adonis
	Bray-Curtis		T2.Water_Tank vs T3.Fish_Gills	1	0.844254	2.40785	0.25594	0.013	*	pairwaise.adonis
	Bray-Curtis		T2.Water_Tank vs T3.Fish_Gut	1	0.760567	1.86315	0.210213	0.014	*	pairwaise.adonis
	Bray-Curtis		T2.Water_Tank vs T3.Fish_Skin	1	0.661069	1.58273	0.184409	0.011	*	pairwaise.adonis
	Bray-Curtis		T3.Water_Tank vs T1.Fish_Gills	1	0.951952	2.5695	0.268509	0.01	*	pairwaise.adonis
	Bray-Curtis		T3.Water_Tank vs T1.Fish_Gut	1	0.914324	2.31966	0.2489	0.011	*	pairwaise.adonis
	Bray-Curtis		T3.Water_Tank vs T1.Fish_Skin	1	1.03546	3.03972	0.302769	0.014	*	pairwaise.adonis
	Bray-Curtis		T3.Water_Tank vs T2.Fish_Gills	1	0.917395	2.32591	0.249403	0.018	*	pairwaise.adonis
	Bray-Curtis		T3.Water_Tank vs T2.Fish_Gut	1	0.877293	2.13136	0.233411	0.01	*	pairwaise.adonis
	Bray-Curtis		T3.Water_Tank vs T2.Fish_Skin	1	1.11542	3.62526	0.341192	0.015	*	pairwaise.adonis
	Bray-Curtis		T3.Water_Tank vs T3.Fish_Gills	1	1.13297	3.77082	0.350096	0.007	**	pairwaise.adonis
	Bray-Curtis		T3.Water_Tank vs T3.Fish_Gut	1	1.00142	2.79692	0.285489	0.01	*	pairwaise.adonis
	Bray-Curtis		T3.Water_Tank vs T3.Fish_Skin	1	0.952101	2.59071	0.270127	0.01	*	pairwaise.adonis
	Bray-Curtis		T1.Fish_Gills vs T1.Fish_Gut	1	0.522086	1.1923	0.106528	0.135		pairwaise.adonis
	Bray-Curtis		T1.Fish_Gills vs T1.Fish_Skin	1	0.592482	1.47966	0.128894	0.022	*	pairwaise.adonis
	Bray-Curtis		T1.Fish_Gills vs T2.Fish_Gills	1	0.600693	1.37124	0.120588	0.019	*	pairwaise.adonis
	Bray-Curtis		T1.Fish_Gills vs T2.Fish_Gut	1	0.605769	1.34586	0.118622	0.023	*	pairwaise.adonis
	Bray-Curtis		T1.Fish_Gills vs T2.Fish_Skin	1	0.697772	1.84916	0.156058	0.005	**	pairwaise.adonis
	Bray-Curtis		T1.Fish_Gills vs T3.Fish_Gills	1	0.673305	1.80856	0.153157	0.01	*	pairwaise.adonis
	Bray-Curtis		T1.Fish_Gills vs T3.Fish_Gut	1	0.66335	1.60773	0.138505	0.013	*	pairwaise.adonis
	Bray-Curtis		T1.Fish_Gills vs T3.Fish_Skin	1	0.57567	1.37318	0.120739	0.028	*	pairwaise.adonis
	Bray-Curtis		T1.Fish_Gut vs T1.Fish_Skin	1	0.710074	1.70284	0.145506	0.006	**	pairwaise.adonis
	Bray-Curtis		T1.Fish_Gut vs T2.Fish_Gills	1	0.546167	1.20131	0.107247	0.054		pairwaise.adonis
	Bray-Curtis		T1.Fish_Gut vs T2.Fish_Gut	1	0.533328	1.14283	0.102562	0.116		pairwaise.adonis
	Bray-Curtis		T1.Fish_Gut vs T2.Fish_Skin	1	0.732623	1.85982	0.156817	0.002	**	pairwaise.adonis
	Bray-Curtis		T1.Fish_Gut vs T3.Fish_Gills	1	0.856398	2.20231	0.180483	0.001	**	pairwaise.adonis
	Bray-Curtis		T1.Fish_Gut vs T3.Fish_Gut	1	0.68642	1.59939	0.137885	0.003	**	pairwaise.adonis
	Bray-Curtis		T1.Fish_Gut vs T3.Fish_Skin	1	0.567025	1.30111	0.115132	0.057		pairwaise.adonis
	Bray-Curtis		T1.Fish_Skin vs T2.Fish_Gills	1	0.637677	1.52855	0.132588	0.012	*	pairwaise.adonis
	Bray-Curtis		T1.Fish_Skin vs T2.Fish_Gut	1	0.680886	1.58637	0.136917	0.007	**	pairwaise.adonis
	Bray-Curtis		T1.Fish_Skin vs T2.Fish_Skin	1	0.784137	2.1998	0.180314	0.006	**	pairwaise.adonis
	Bray-Curtis		T1.Fish_Skin vs T3.Fish_Gills	1	0.920847	2.62051	0.207639	0.004	**	pairwaise.adonis
	Bray-Curtis		T1.Fish_Skin vs T3.Fish_Gut	1	0.816826	2.08527	0.172546	0.003	**	pairwaise.adonis
	Bray-Curtis		T1.Fish_Skin vs T3.Fish_Skin	1	0.726123	1.82289	0.154183	0.003	**	pairwaise.adonis
	Bray-Curtis		T2.Fish_Gills vs T2.Fish_Gut	1	0.462273	0.990182	0.090097	0.391		pairwaise.adonis
	Bray-Curtis		T2.Fish_Gills vs T2.Fish_Skin	1	0.506358	1.28483	0.113854	0.034	*	pairwaise.adonis
	Bray-Curtis		T2.Fish_Gills vs T3.Fish_Gills	1	0.844752	2.17133	0.178397	0.002	**	pairwaise.adonis
	Bray-Curtis		T2.Fish_Gills vs T3.Fish_Gut	1	0.754953	1.75832	0.149538	0.003	**	pairwaise.adonis
	Bray-Curtis		T2.Fish_Gills vs T3.Fish_Skin	1	0.483733	1.10952	0.0998713	0.204		pairwaise.adonis
	Bray-Curtis		T2.Fish_Gut vs T2.Fish_Skin	1	0.682359	1.68012	0.143845	0.005	**	pairwaise.adonis
	Bray-Curtis		T2.Fish_Gut vs T3.Fish_Gills	1	0.878619	2.19064	0.179698	0.002	**	pairwaise.adonis
	Bray-Curtis		T2.Fish_Gut vs T3.Fish_Gut	1	0.674788	1.52878	0.132605	0.007	**	pairwaise.adonis
	Bray-Curtis		T2.Fish_Gut vs T3.Fish_Skin	1	0.518665	1.1577	0.103758	0.118		pairwaise.adonis
	Bray-Curtis		T2.Fish_Skin vs T3.Fish_Gills	1	1.02033	3.10766	0.237087	0.003	**	pairwaise.adonis
	Bray-Curtis		T2.Fish_Skin vs T3.Fish_Gut	1	1.01057	2.74134	0.215153	0.004	**	pairwaise.adonis
	Bray-Curtis		T2.Fish_Skin vs T3.Fish_Skin	1	0.41148	1.09651	0.0988158	0.227		pairwaise.adonis
	Bray-Curtis		T3.Fish_Gills vs T3.Fish_Gut	1	0.388165	1.06761	0.0964628	0.347		pairwaise.adonis
	Bray-Curtis		T3.Fish_Gills vs T3.Fish_Skin	1	0.732328	1.97817	0.165148	0.012	*	pairwaise.adonis
	Bray-Curtis		T3.Fish_Gut vs T3.Fish_Skin	1	0.648962	1.58084	0.136505	0.025	*	pairwaise.adonis
	Bray-Curtis	M3	T1.Water_Tank vs T2.Water_Tank	1	0.894373	3.03641	0.431528	0.1		pairwaise.adonis
	Bray-Curtis		T1.Water_Tank vs T3.Water_Tank	1	1.06517	4.89918	0.55052	0.1		pairwaise.adonis
	Bray-Curtis		T1.Water_Tank vs T1.Fish_Gills	1	0.534621	1.62119	0.188047	0.059		pairwaise.adonis
	Bray-Curtis		T1.Water_Tank vs T1.Fish_Gut	1	0.747712	1.95546	0.218354	0.01	*	pairwaise.adonis
	Bray-Curtis		T1.Water_Tank vs T1.Fish_Skin	1	0.272278	0.909314	0.114968	0.481		pairwaise.adonis
	Bray-Curtis		T1.Water_Tank vs T2.Fish_Gills	1	1.00947	2.9669	0.297675	0.008	**	pairwaise.adonis
	Bray-Curtis		T1.Water_Tank vs T2.Fish_Gut	1	1.16335	4.22943	0.376638	0.011	*	pairwaise.adonis
	Bray-Curtis		T1.Water_Tank vs T2.Fish_Skin	1	1.02046	3.09465	0.306564	0.012	*	pairwaise.adonis
	Bray-Curtis		T1.Water_Tank vs T3.Fish_Gills	1	0.933674	2.79865	0.285616	0.009	**	pairwaise.adonis
	Bray-Curtis		T1.Water_Tank vs T3.Fish_Gut	1	0.936754	2.51551	0.264359	0.013	*	pairwaise.adonis
	Bray-Curtis		T1.Water_Tank vs T3.Fish_Skin	1	0.914469	2.46917	0.260759	0.011	*	pairwaise.adonis
	Bray-Curtis		T2.Water_Tank vs T3.Water_Tank	1	0.753743	3.41882	0.460831	0.1		pairwaise.adonis
	Bray-Curtis		T2.Water_Tank vs T1.Fish_Gills	1	0.964328	2.90885	0.293561	0.012	*	pairwaise.adonis
	Bray-Curtis		T2.Water_Tank vs T1.Fish_Gut	1	0.886052	2.30674	0.247857	0.017	*	pairwaise.adonis
	Bray-Curtis		T2.Water_Tank vs T1.Fish_Skin	1	1.04956	3.48489	0.332373	0.012	*	pairwaise.adonis
	Bray-Curtis		T2.Water_Tank vs T2.Fish_Gills	1	0.964023	2.81889	0.287088	0.011	*	pairwaise.adonis
	Bray-Curtis		T2.Water_Tank vs T2.Fish_Gut	1	1.15212	4.16222	0.372884	0.016	*	pairwaise.adonis
	Bray-Curtis		T2.Water_Tank vs T2.Fish_Skin	1	0.882211	2.66133	0.275462	0.013	*	pairwaise.adonis
	Bray-Curtis		T2.Water_Tank vs T3.Fish_Gills	1	0.916322	2.73236	0.28075	0.01	*	pairwaise.adonis
	Bray-Curtis		T2.Water_Tank vs T3.Fish_Gut	1	0.920845	2.46126	0.260141	0.011	*	pairwaise.adonis
	Bray-Curtis		T2.Water_Tank vs T3.Fish_Skin	1	0.701208	1.88447	0.212108	0.015	*	pairwaise.adonis
	Bray-Curtis		T3.Water_Tank vs T1.Fish_Gills	1	1.13506	3.94887	0.360665	0.011	*	pairwaise.adonis
	Bray-Curtis		T3.Water_Tank vs T1.Fish_Gut	1	1.11102	3.26732	0.318225	0.022	*	pairwaise.adonis
	Bray-Curtis		T3.Water_Tank vs T1.Fish_Skin	1	1.17935	4.58712	0.395881	0.008	**	pairwaise.adonis
	Bray-Curtis		T3.Water_Tank vs T2.Fish_Gills	1	1.18122	3.965	0.361605	0.012	*	pairwaise.adonis
	Bray-Curtis		T3.Water_Tank vs T2.Fish_Gut	1	1.35981	5.84291	0.454952	0.016	*	pairwaise.adonis
	Bray-Curtis		T3.Water_Tank vs T2.Fish_Skin	1	1.17155	4.07615	0.368011	0.013	*	pairwaise.adonis
	Bray-Curtis		T3.Water_Tank vs T3.Fish_Gills	1	1.15788	3.97509	0.362192	0.007	**	pairwaise.adonis
	Bray-Curtis		T3.Water_Tank vs T3.Fish_Gut	1	1.12258	3.40114	0.326997	0.019	*	pairwaise.adonis
	Bray-Curtis		T3.Water_Tank vs T3.Fish_Skin	1	1.01288	3.08783	0.306094	0.013	*	pairwaise.adonis
	Bray-Curtis		T1.Fish_Gills vs T1.Fish_Gut	1	0.67216	1.76004	0.149663	0.008	**	pairwaise.adonis
	Bray-Curtis		T1.Fish_Gills vs T1.Fish_Skin	1	0.291122	0.898959	0.0824812	0.605		pairwaise.adonis
	Bray-Curtis		T1.Fish_Gills vs T2.Fish_Gills	1	1.09927	3.11927	0.237763	0.002	**	pairwaise.adonis
	Bray-Curtis		T1.Fish_Gills vs T2.Fish_Gut	1	1.35527	4.41769	0.306408	0.004	**	pairwaise.adonis
	Bray-Curtis		T1.Fish_Gills vs T2.Fish_Skin	1	1.15283	3.3409	0.250426	0.003	**	pairwaise.adonis
	Bray-Curtis		T1.Fish_Gills vs T3.Fish_Gills	1	0.968538	2.78498	0.217832	0.002	**	pairwaise.adonis
	Bray-Curtis		T1.Fish_Gills vs T3.Fish_Gut	1	0.937742	2.50121	0.200078	0.001	**	pairwaise.adonis
	Bray-Curtis		T1.Fish_Gills vs T3.Fish_Skin	1	0.882672	2.36331	0.191155	0.006	**	pairwaise.adonis
	Bray-Curtis		T1.Fish_Gut vs T1.Fish_Skin	1	0.865532	2.39984	0.193538	0.003	**	pairwaise.adonis
	Bray-Curtis		T1.Fish_Gut vs T2.Fish_Gills	1	0.898106	2.30738	0.18748	0.004	**	pairwaise.adonis
	Bray-Curtis		T1.Fish_Gut vs T2.Fish_Gut	1	1.08131	3.14697	0.239369	0.003	**	pairwaise.adonis
	Bray-Curtis		T1.Fish_Gut vs T2.Fish_Skin	1	0.971237	2.54327	0.20276	0.005	**	pairwaise.adonis
	Bray-Curtis		T1.Fish_Gut vs T3.Fish_Gills	1	0.711978	1.85126	0.156208	0.003	**	pairwaise.adonis
	Bray-Curtis		T1.Fish_Gut vs T3.Fish_Gut	1	0.672933	1.63438	0.140479	0.003	**	pairwaise.adonis
	Bray-Curtis		T1.Fish_Gut vs T3.Fish_Skin	1	0.642378	1.56559	0.135367	0.009	**	pairwaise.adonis
	Bray-Curtis		T1.Fish_Skin vs T2.Fish_Gills	1	1.27724	3.8567	0.278327	0.005	**	pairwaise.adonis
	Bray-Curtis		T1.Fish_Skin vs T2.Fish_Gut	1	1.50872	5.28366	0.345706	0.002	**	pairwaise.adonis
	Bray-Curtis		T1.Fish_Skin vs T2.Fish_Skin	1	1.3069	4.03578	0.287535	0.002	**	pairwaise.adonis
	Bray-Curtis		T1.Fish_Skin vs T3.Fish_Gills	1	1.07813	3.30174	0.248219	0.001	**	pairwaise.adonis
	Bray-Curtis		T1.Fish_Skin vs T3.Fish_Gut	1	1.13573	3.2112	0.243066	0.005	**	pairwaise.adonis
	Bray-Curtis		T1.Fish_Skin vs T3.Fish_Skin	1	1.0635	3.01915	0.231901	0.002	**	pairwaise.adonis
	Bray-Curtis		T2.Fish_Gills vs T2.Fish_Gut	1	0.44078	1.40325	0.123057	0.179		pairwaise.adonis
	Bray-Curtis		T2.Fish_Gills vs T2.Fish_Skin	1	0.248339	0.704718	0.0658325	0.825		pairwaise.adonis
	Bray-Curtis		T2.Fish_Gills vs T3.Fish_Gills	1	0.430225	1.21155	0.108063	0.198		pairwaise.adonis
	Bray-Curtis		T2.Fish_Gills vs T3.Fish_Gut	1	0.464242	1.21451	0.108298	0.202		pairwaise.adonis
	Bray-Curtis		T2.Fish_Gills vs T3.Fish_Skin	1	0.51703	1.35767	0.119538	0.08		pairwaise.adonis
	Bray-Curtis		T2.Fish_Gut vs T2.Fish_Skin	1	0.326342	1.06381	0.0961524	0.398		pairwaise.adonis
	Bray-Curtis		T2.Fish_Gut vs T3.Fish_Gills	1	0.745543	2.40907	0.194138	0.003	**	pairwaise.adonis
	Bray-Curtis		T2.Fish_Gut vs T3.Fish_Gut	1	0.772655	2.29536	0.186685	0.001	**	pairwaise.adonis
	Bray-Curtis		T2.Fish_Gut vs T3.Fish_Skin	1	0.671898	2.00452	0.166981	0.003	**	pairwaise.adonis
	Bray-Curtis		T2.Fish_Skin vs T3.Fish_Gills	1	0.561208	1.6138	0.138955	0.027	*	pairwaise.adonis
	Bray-Curtis		T2.Fish_Skin vs T3.Fish_Gut	1	0.643391	1.71617	0.146479	0.007	**	pairwaise.adonis
	Bray-Curtis		T2.Fish_Skin vs T3.Fish_Skin	1	0.474462	1.2704	0.11272	0.099		pairwaise.adonis
	Bray-Curtis		T3.Fish_Gills vs T3.Fish_Gut	1	0.380995	1.00898	0.0916503	0.419		pairwaise.adonis
	Bray-Curtis		T3.Fish_Gills vs T3.Fish_Skin	1	0.361339	0.960547	0.0876368	0.555		pairwaise.adonis
	Bray-Curtis		T3.Fish_Gut vs T3.Fish_Skin	1	0.413748	1.02585	0.0930402	0.45		pairwaise.adonis
