# Supplementary material for: Mediterranean Sea heatwaves jeopardize greater amberjack’s (Seriola dumerili) aquaculture productivity through impacts on the fish microbiota
Source: ISME Commun. 2023 Apr 24;3:36. doi: 10.1038/s43705-023-00243-7 (PMC10125963; doi:10.1038/s43705-023-00243-7)
Supplement: Supplementary file 5 — Supplementary Table S5 [file 43705_2023_243_MOESM5_ESM.xlsx]

## Sheet: Supplementary Table S5. 
	Table S5: Bacterial diversity at the phylum taxonomical level. Mean relative abundance (%) by month of all phyla presented in each sample type, month and temperature studied.
	Taxonomy	Taxonomy as in plot	Month	Temperature	Fish Gills	Fish Gut	Fish Skin	Water Tank
	Archaea|Euryarchaeota	Archaea|Euryarchaeota	M1	T1	0.0105252	0	0.0896458	0
				T2	0	0	0	0
				T3	0.00851209	0.0117976	0.00592614	0
			M2	T1	0	0	0.033549	0
				T2	0.0163899	0	0.0415659	0
				T3	0	0	0.0108346	0
			M3	T1	0	0	0	0
				T2	0	0	0	0
				T3	0	0	0.0452523	0
	Archaea|Nanoarchaeaeota	Other	M1	T1	0	0	0	0
	Archaea|Nanoarchaeaeota	Other		T2	0	0	0	0
	Archaea|Nanoarchaeaeota	Other		T3	0.0231394	0	0.0403857	0.128214
	Archaea|Nanoarchaeaeota	Other	M2	T1	0.00867997	0	0	0
	Archaea|Nanoarchaeaeota	Other		T2	0.0218531	0	0.0255624	0
	Archaea|Nanoarchaeaeota	Other		T3	0	0	0.0194412	0
	Archaea|Nanoarchaeaeota	Other	M3	T1	0.0313508	0	0	0
	Archaea|Nanoarchaeaeota	Other		T2	0	0	0.00224527	1.53208
	Archaea|Nanoarchaeaeota	Other		T3	0.0128343	0	0.0195669	0.262319
	Archaea|Thaumarchaeota	Other	M1	T1	0	0	0	0
	Archaea|Thaumarchaeota	Other		T2	0	0	0	0
	Archaea|Thaumarchaeota	Other		T3	0	0.0101122	0	0.021009
	Archaea|Thaumarchaeota	Other	M2	T1	0	0	0	0
	Archaea|Thaumarchaeota	Other		T2	0	0	0	0
	Archaea|Thaumarchaeota	Other		T3	0	0	0	0
	Archaea|Thaumarchaeota	Other	M3	T1	0	0	0	0
	Archaea|Thaumarchaeota	Other		T2	0	0	0	0
	Archaea|Thaumarchaeota	Other		T3	0	0	0	0
	Bacteria|	Other	M1	T1	0	0	0	0
	Bacteria|	Other		T2	0	0	0	0
	Bacteria|	Other		T3	0.155133	0	0	0
	Bacteria|	Other	M2	T1	0	0	0	0
	Bacteria|	Other		T2	0	0	0	0
	Bacteria|	Other		T3	0	0	0	0
	Bacteria|	Other	M3	T1	0	0	0	0
	Bacteria|	Other		T2	0	0	0	0
	Bacteria|	Other		T3	0	0	0	0
	Bacteria|Acidobacteria	Other	M1	T1	0	0	0.189271	0
	Bacteria|Acidobacteria	Other		T2	0.0443407	0.0648558	0.0609196	0
	Bacteria|Acidobacteria	Other		T3	0.53476	0.234549	0.386783	0.00525224
	Bacteria|Acidobacteria	Other	M2	T1	0.220986	0.225308	0.246709	0
	Bacteria|Acidobacteria	Other		T2	0.596734	0.122632	1.26011	0.269582
	Bacteria|Acidobacteria	Other		T3	0.114482	0	0.0697957	0
	Bacteria|Acidobacteria	Other	M3	T1	0.0869458	0.144312	0.0407161	0
	Bacteria|Acidobacteria	Other		T2	0.017405	0	0.0139756	0
	Bacteria|Acidobacteria	Other		T3	0.016015	0	0.00893245	0
	Bacteria|Actinobacteria	Bacteria|Actinobacteria	M1	T1	2.63784	0.305408	0.664164	0.0489421
	Bacteria|Actinobacteria	Bacteria|Actinobacteria		T2	0.499991	0.802216	0.24699	0.0413864
	Bacteria|Actinobacteria	Bacteria|Actinobacteria		T3	1.87957	0.622542	0.846373	0.156114
	Bacteria|Actinobacteria	Bacteria|Actinobacteria	M2	T1	1.31789	2.28842	1.39441	0
	Bacteria|Actinobacteria	Bacteria|Actinobacteria		T2	6.66494	15.5591	1.44758	0.0663282
	Bacteria|Actinobacteria	Bacteria|Actinobacteria		T3	0.509469	0.734121	3.36895	3.55744
	Bacteria|Actinobacteria	Bacteria|Actinobacteria	M3	T1	0.450472	2.44722	1.04838	0.0100878
	Bacteria|Actinobacteria	Bacteria|Actinobacteria		T2	0.190932	0.0675847	0.0655661	0.436596
	Bacteria|Actinobacteria	Bacteria|Actinobacteria		T3	0.18156	0.25577	0.151455	0.0907046
	Bacteria|Armatimonadetes	Other	M1	T1	0	0	0	0
	Bacteria|Armatimonadetes	Other		T2	0	0	0	0
	Bacteria|Armatimonadetes	Other		T3	0	0	0	0
	Bacteria|Armatimonadetes	Other	M2	T1	0	0	0	0
	Bacteria|Armatimonadetes	Other		T2	0	0	0	0
	Bacteria|Armatimonadetes	Other		T3	0	0	0	0
	Bacteria|Armatimonadetes	Other	M3	T1	0	0	0	0
	Bacteria|Armatimonadetes	Other		T2	0	0	0	0
	Bacteria|Armatimonadetes	Other		T3	0	0	0	0
	Bacteria|Bacteroidetes	Bacteria|Bacteroidetes	M1	T1	14.9641	6.12591	16.1055	29.0046
	Bacteria|Bacteroidetes	Bacteria|Bacteroidetes		T2	54.489	15.5393	40.3732	36.7556
	Bacteria|Bacteroidetes	Bacteria|Bacteroidetes		T3	15.3235	3.41906	8.49946	50.9757
	Bacteria|Bacteroidetes	Bacteria|Bacteroidetes	M2	T1	20.8257	4.50816	10.4613	33.1974
	Bacteria|Bacteroidetes	Bacteria|Bacteroidetes		T2	12.5275	1.88976	7.76004	57.8588
	Bacteria|Bacteroidetes	Bacteria|Bacteroidetes		T3	1.86852	0.303638	8.6313	43.5737
	Bacteria|Bacteroidetes	Bacteria|Bacteroidetes	M3	T1	42.3667	12.1479	42.7722	45.8657
	Bacteria|Bacteroidetes	Bacteria|Bacteroidetes		T2	4.8529	1.77376	7.84286	59.1645
	Bacteria|Bacteroidetes	Bacteria|Bacteroidetes		T3	10.3879	1.83988	12.3065	62.026
	Bacteria|BRC1	Other	M1	T1	0.0105252	0	0	0
	Bacteria|BRC1	Other		T2	0	0	0	0
	Bacteria|BRC1	Other		T3	0.0704059	0.0168537	0.0260456	0
	Bacteria|BRC1	Other	M2	T1	0.0280175	0	0.0675048	0
	Bacteria|BRC1	Other		T2	0.00798288	0.0419419	0.0712775	0
	Bacteria|BRC1	Other		T3	0	0	0	0
	Bacteria|BRC1	Other	M3	T1	0.00843597	0.0201118	0.0069735	0
	Bacteria|BRC1	Other		T2	0	0	0	0
	Bacteria|BRC1	Other		T3	0	0	0	0
	Bacteria|Caldiserica	Other	M1	T1	0	0	0	0
	Bacteria|Caldiserica	Other		T2	0	0	0	0
	Bacteria|Caldiserica	Other		T3	0	0	0	0
	Bacteria|Caldiserica	Other	M2	T1	0	0	0	0
	Bacteria|Caldiserica	Other		T2	0	0	0	0
	Bacteria|Caldiserica	Other		T3	0	0	0	0
	Bacteria|Caldiserica	Other	M3	T1	0	0	0	0
	Bacteria|Caldiserica	Other		T2	0	0	0	0
	Bacteria|Caldiserica	Other		T3	0	0	0	0
	Bacteria|Calditrichaeota	Other	M1	T1	0.0918902	0	0.0247386	0
	Bacteria|Calditrichaeota	Other		T2	0.0161711	0	0	0
	Bacteria|Calditrichaeota	Other		T3	0.166446	0.114605	0.0365995	0
	Bacteria|Calditrichaeota	Other	M2	T1	0.0316943	0.076338	0.00437963	0
	Bacteria|Calditrichaeota	Other		T2	0	0	0.0179286	0
	Bacteria|Calditrichaeota	Other		T3	0	0	0	0.00750244
	Bacteria|Calditrichaeota	Other	M3	T1	0	0	0	0
	Bacteria|Calditrichaeota	Other		T2	0.10679	0	0.012349	0
	Bacteria|Calditrichaeota	Other		T3	0.0525878	0	0.0577411	0
	Bacteria|Chlamydiae	Other	M1	T1	0	0	0	0
	Bacteria|Chlamydiae	Other		T2	0.0241928	0.12542	0.00838452	0
	Bacteria|Chlamydiae	Other		T3	0.354474	0.0505612	0.0214549	0.0869517
	Bacteria|Chlamydiae	Other	M2	T1	0.383304	0.104983	0.163331	0
	Bacteria|Chlamydiae	Other		T2	0	0.0297925	0.171487	0.0582267
	Bacteria|Chlamydiae	Other		T3	0.0639885	0.0113788	0.00911328	0.0332107
	Bacteria|Chlamydiae	Other	M3	T1	0.0713831	0.306372	0.00288875	0
	Bacteria|Chlamydiae	Other		T2	0.0215724	0.0149986	0.00649878	0.500605
	Bacteria|Chlamydiae	Other		T3	0.0296689	0.061296	0.0315946	0
	Bacteria|Chloroflexi	Bacteria|Chloroflexi	M1	T1	0.0459542	0	0.456736	0.138356
	Bacteria|Chloroflexi	Bacteria|Chloroflexi		T2	0.0179878	0.02339	0.0105753	0
	Bacteria|Chloroflexi	Bacteria|Chloroflexi		T3	0.0442629	0.0303367	0	0
	Bacteria|Chloroflexi	Bacteria|Chloroflexi	M2	T1	2.02009	0.18571	0.728828	0.00996711
	Bacteria|Chloroflexi	Bacteria|Chloroflexi		T2	0.516045	0.0288351	1.92895	0.0277356
	Bacteria|Chloroflexi	Bacteria|Chloroflexi		T3	1.8649	0.0919593	0.564474	0
	Bacteria|Chloroflexi	Bacteria|Chloroflexi	M3	T1	0.580598	0.0543019	0.411717	1.07122
	Bacteria|Chloroflexi	Bacteria|Chloroflexi		T2	0.0632228	0	0.00561318	0.132505
	Bacteria|Chloroflexi	Bacteria|Chloroflexi		T3	0.0573548	0.00528346	0.0143864	0.0201654
	Bacteria|Cloacimonetes	Other	M1	T1	0	0	0	0
	Bacteria|Cloacimonetes	Other		T2	0	0	0	0
	Bacteria|Cloacimonetes	Other		T3	0	0	0	0
	Bacteria|Cloacimonetes	Other	M2	T1	0	0	0	0
	Bacteria|Cloacimonetes	Other		T2	0	0	0	0
	Bacteria|Cloacimonetes	Other		T3	0	0	0	0
	Bacteria|Cloacimonetes	Other	M3	T1	0	0	0	0
	Bacteria|Cloacimonetes	Other		T2	0	0	0	0
	Bacteria|Cloacimonetes	Other		T3	0	0	0	0
	Bacteria|Cyanobacteria	Bacteria|Cyanobacteria	M1	T1	0	0.705219	0.00757232	0
	Bacteria|Cyanobacteria	Bacteria|Cyanobacteria		T2	0.0311347	0	0.00717587	0
	Bacteria|Cyanobacteria	Bacteria|Cyanobacteria		T3	0.0885203	0.0202245	0.00474091	0
	Bacteria|Cyanobacteria	Bacteria|Cyanobacteria	M2	T1	0.015425	0.0166556	0.0210724	0.0283779
	Bacteria|Cyanobacteria	Bacteria|Cyanobacteria		T2	0.865619	0.0305146	0.305804	0.098197
	Bacteria|Cyanobacteria	Bacteria|Cyanobacteria		T3	0.124478	0.0228448	0.0616746	0.0115875
	Bacteria|Cyanobacteria	Bacteria|Cyanobacteria	M3	T1	0.00422976	0	0.0109918	0
	Bacteria|Cyanobacteria	Bacteria|Cyanobacteria		T2	0.0593816	0	0.0178475	0.123355
	Bacteria|Cyanobacteria	Bacteria|Cyanobacteria		T3	0.0521232	0	0.0133674	0
	Bacteria|Dadabacteria	Other	M1	T1	0.0926661	0	0	0
	Bacteria|Dadabacteria	Other		T2	0.00486192	0	0.0118972	0
	Bacteria|Dadabacteria	Other		T3	0.271517	0.370644	0.227854	0
	Bacteria|Dadabacteria	Other	M2	T1	0	0.0556941	0.0148248	0
	Bacteria|Dadabacteria	Other		T2	0	0.0183496	0.0734972	0
	Bacteria|Dadabacteria	Other		T3	0	0.0131787	0	0
	Bacteria|Dadabacteria	Other	M3	T1	0	0.0376873	0	0
	Bacteria|Dadabacteria	Other		T2	0	0	0	0
	Bacteria|Dadabacteria	Other		T3	0.00683284	0	0	0
	Bacteria|Deferribacteres	Other	M1	T1	0	0	0	0
	Bacteria|Deferribacteres	Other		T2	0	0	0	0
	Bacteria|Deferribacteres	Other		T3	0.0831872	0	0.0128932	0.0105045
	Bacteria|Deferribacteres	Other	M2	T1	0	0	0	0
	Bacteria|Deferribacteres	Other		T2	0.0217659	0	0	0
	Bacteria|Deferribacteres	Other		T3	0	0	0	0
	Bacteria|Deferribacteres	Other	M3	T1	0	0	0	0
	Bacteria|Deferribacteres	Other		T2	0	0	0	0
	Bacteria|Deferribacteres	Other		T3	0	0	0	0
	Bacteria|Deinococcus-Thermus	Other	M1	T1	0.0052626	0	0	0
	Bacteria|Deinococcus-Thermus	Other		T2	0	0	0	0
	Bacteria|Deinococcus-Thermus	Other		T3	0	0	0	0
	Bacteria|Deinococcus-Thermus	Other	M2	T1	0.0483232	0.0905695	0	0
	Bacteria|Deinococcus-Thermus	Other		T2	0.17472	0.380269	0	0
	Bacteria|Deinococcus-Thermus	Other		T3	0.0433343	0.0869429	0	0
	Bacteria|Deinococcus-Thermus	Other	M3	T1	0	0.0140783	0	0
	Bacteria|Deinococcus-Thermus	Other		T2	0	0	0	0
	Bacteria|Deinococcus-Thermus	Other		T3	0	0	0	0
	Bacteria|Dependentiae	Other	M1	T1	0	0	0	0
	Bacteria|Dependentiae	Other		T2	0.0175208	0.0511209	0.0113159	0
	Bacteria|Dependentiae	Other		T3	0.0495757	0.009955	0.0219108	0.45538
	Bacteria|Dependentiae	Other	M2	T1	0.0155091	0.0647353	0.0284262	0
	Bacteria|Dependentiae	Other		T2	0.0943154	0.0699481	0.420399	0.109745
	Bacteria|Dependentiae	Other		T3	0.0691388	0	0.051962	0.0115875
	Bacteria|Dependentiae	Other	M3	T1	0.00421799	0.0607929	0.00995814	0.00688421
	Bacteria|Dependentiae	Other		T2	0	0.00411896	0	0
	Bacteria|Dependentiae	Other		T3	0.00985537	0.0238846	0.00417789	0
	Bacteria|Entotheonellaeota	Other	M1	T1	0	0	0	0
	Bacteria|Entotheonellaeota	Other		T2	0	0	0	0
	Bacteria|Entotheonellaeota	Other		T3	0	0	0	0
	Bacteria|Entotheonellaeota	Other	M2	T1	0	0	0	0
	Bacteria|Entotheonellaeota	Other		T2	0	0	0	0
	Bacteria|Entotheonellaeota	Other		T3	0	0	0	0
	Bacteria|Entotheonellaeota	Other	M3	T1	0	0	0	0
	Bacteria|Entotheonellaeota	Other		T2	0	0	0	0
	Bacteria|Entotheonellaeota	Other		T3	0	0	0	0
	Bacteria|Epsilonbacteraeota	Bacteria|Epsilonbacteraeota	M1	T1	0.0628458	0	0.033169	0
	Bacteria|Epsilonbacteraeota	Bacteria|Epsilonbacteraeota		T2	0.0344766	0	0.0658494	0
	Bacteria|Epsilonbacteraeota	Bacteria|Epsilonbacteraeota		T3	0.291106	0	0.292326	0
	Bacteria|Epsilonbacteraeota	Bacteria|Epsilonbacteraeota	M2	T1	0.012458	0.0451977	0.0465167	0
	Bacteria|Epsilonbacteraeota	Bacteria|Epsilonbacteraeota		T2	0.0574115	0	1.14814	0
	Bacteria|Epsilonbacteraeota	Bacteria|Epsilonbacteraeota		T3	0.0229502	1.38675	0.0471279	0
	Bacteria|Epsilonbacteraeota	Bacteria|Epsilonbacteraeota	M3	T1	0.800976	0.244143	0.6127	0
	Bacteria|Epsilonbacteraeota	Bacteria|Epsilonbacteraeota		T2	0.0276074	0.00836344	0.349835	0
	Bacteria|Epsilonbacteraeota	Bacteria|Epsilonbacteraeota		T3	0.0649715	0	0.0216931	0
	Bacteria|Fibrobacteres	Other	M1	T1	0	0	0	0
	Bacteria|Fibrobacteres	Other		T2	0	0	0	0
	Bacteria|Fibrobacteres	Other		T3	0	0.0067415	0	0
	Bacteria|Fibrobacteres	Other	M2	T1	0	0	0	0
	Bacteria|Fibrobacteres	Other		T2	0	0	0.0044338	0
	Bacteria|Fibrobacteres	Other		T3	0	0	0	0
	Bacteria|Fibrobacteres	Other	M3	T1	0.00562398	0	0	0
	Bacteria|Fibrobacteres	Other		T2	0	0	0	0.0139392
	Bacteria|Fibrobacteres	Other		T3	0	0	0	0
	Bacteria|Firmicutes	Bacteria|Firmicutes	M1	T1	2.80446	3.71473	1.27806	0
	Bacteria|Firmicutes	Bacteria|Firmicutes		T2	0.355593	1.80429	0.191296	0
	Bacteria|Firmicutes	Bacteria|Firmicutes		T3	13.8028	2.81188	4.33572	0
	Bacteria|Firmicutes	Bacteria|Firmicutes	M2	T1	2.09336	4.97258	4.44392	0
	Bacteria|Firmicutes	Bacteria|Firmicutes		T2	10.9444	8.81096	3.05856	0
	Bacteria|Firmicutes	Bacteria|Firmicutes		T3	4.12077	8.02464	8.68989	0
	Bacteria|Firmicutes	Bacteria|Firmicutes	M3	T1	2.05028	3.90354	1.24291	0.00672518
	Bacteria|Firmicutes	Bacteria|Firmicutes		T2	26.4249	31.1246	30.8536	0
	Bacteria|Firmicutes	Bacteria|Firmicutes		T3	23.5992	24.048	15.8043	0
	Bacteria|Fusobacteria	Bacteria|Fusobacteria	M1	T1	1.08756	0.182073	1.18798	0
	Bacteria|Fusobacteria	Bacteria|Fusobacteria		T2	0.0127213	0.00664408	0	0
	Bacteria|Fusobacteria	Bacteria|Fusobacteria		T3	0.0583705	0.0101122	0.0854966	0
	Bacteria|Fusobacteria	Bacteria|Fusobacteria	M2	T1	0.0470097	0.0124917	0.00568683	0
	Bacteria|Fusobacteria	Bacteria|Fusobacteria		T2	0.00241844	0	0.0227897	0
	Bacteria|Fusobacteria	Bacteria|Fusobacteria		T3	0.041758	0.0160729	2.1315	0
	Bacteria|Fusobacteria	Bacteria|Fusobacteria	M3	T1	0.0352212	0.101995	0	0
	Bacteria|Fusobacteria	Bacteria|Fusobacteria		T2	0	0.0236604	0	0
	Bacteria|Fusobacteria	Bacteria|Fusobacteria		T3	0	0.0334384	0	0
	Bacteria|Gemmatimonadetes	Other	M1	T1	0.0157878	0	0.0312082	0
	Bacteria|Gemmatimonadetes	Other		T2	0.0145386	0	0.00793147	0
	Bacteria|Gemmatimonadetes	Other		T3	0.0238338	0.0303367	0	0
	Bacteria|Gemmatimonadetes	Other	M2	T1	0.0116748	0.0504082	0.0155953	0
	Bacteria|Gemmatimonadetes	Other		T2	0.0486689	0	0.037537	0
	Bacteria|Gemmatimonadetes	Other		T3	0.0143062	0	0	0
	Bacteria|Gemmatimonadetes	Other	M3	T1	0	0	0	0
	Bacteria|Gemmatimonadetes	Other		T2	0	0.00669075	0	0.00754916
	Bacteria|Gemmatimonadetes	Other		T3	0	0	0.00943373	0
	Bacteria|Halanaerobiaeota	Other	M1	T1	0	0	0	0
	Bacteria|Halanaerobiaeota	Other		T2	0	0	0	0
	Bacteria|Halanaerobiaeota	Other		T3	0	0	0	0
	Bacteria|Halanaerobiaeota	Other	M2	T1	0	0	0	0
	Bacteria|Halanaerobiaeota	Other		T2	0	0	0	0
	Bacteria|Halanaerobiaeota	Other		T3	0	0	0	0
	Bacteria|Halanaerobiaeota	Other	M3	T1	0	0	0	0
	Bacteria|Halanaerobiaeota	Other		T2	0	0	0	0
	Bacteria|Halanaerobiaeota	Other		T3	0	0	0	0
	Bacteria|Hydrogenedentes	Other	M1	T1	0	0	0	0
	Bacteria|Hydrogenedentes	Other		T2	0	0	0	0
	Bacteria|Hydrogenedentes	Other		T3	0	0	0	0
	Bacteria|Hydrogenedentes	Other	M2	T1	0.0169675	0	0	0
	Bacteria|Hydrogenedentes	Other		T2	0	0	0	0
	Bacteria|Hydrogenedentes	Other		T3	0	0	0	0
	Bacteria|Hydrogenedentes	Other	M3	T1	0	0	0	0
	Bacteria|Hydrogenedentes	Other		T2	0	0	0	0
	Bacteria|Hydrogenedentes	Other		T3	0	0	0	0
	Bacteria|Kiritimatiellaeota	Other	M1	T1	0	0	0	0
	Bacteria|Kiritimatiellaeota	Other		T2	0	0	0	0
	Bacteria|Kiritimatiellaeota	Other		T3	0	0	0	0
	Bacteria|Kiritimatiellaeota	Other	M2	T1	0	0	0	0.00709446
	Bacteria|Kiritimatiellaeota	Other		T2	0	0	0	0
	Bacteria|Kiritimatiellaeota	Other		T3	0	0	0	0
	Bacteria|Kiritimatiellaeota	Other	M3	T1	0	0	0	0
	Bacteria|Kiritimatiellaeota	Other		T2	0	0	0	0
	Bacteria|Kiritimatiellaeota	Other		T3	0	0	0.00420415	0
	Bacteria|Latescibacteria	Other	M1	T1	0.0136245	0	0.0224606	0
	Bacteria|Latescibacteria	Other		T2	0	0	0	0
	Bacteria|Latescibacteria	Other		T3	0.377458	0	0	0
	Bacteria|Latescibacteria	Other	M2	T1	0	0	0.0151069	0
	Bacteria|Latescibacteria	Other		T2	0	0	0.0118235	0
	Bacteria|Latescibacteria	Other		T3	0	0	0.0097206	0.040069
	Bacteria|Latescibacteria	Other	M3	T1	0	0	0	0
	Bacteria|Latescibacteria	Other		T2	0	0	0	0
	Bacteria|Latescibacteria	Other		T3	0.00471776	0	0.00638032	0
	Bacteria|LCP-89	Other	M1	T1	0	0	0	0
	Bacteria|LCP-89	Other		T2	0	0	0	0
	Bacteria|LCP-89	Other		T3	0	0	0	0
	Bacteria|LCP-89	Other	M2	T1	0	0	0	0
	Bacteria|LCP-89	Other		T2	0	0	0	0
	Bacteria|LCP-89	Other		T3	0	0	0	0
	Bacteria|LCP-89	Other	M3	T1	0	0	0	0
	Bacteria|LCP-89	Other		T2	0	0	0	0
	Bacteria|LCP-89	Other		T3	0	0	0	0
	Bacteria|Lentisphaerae	Other	M1	T1	0.0622154	0	0.00959877	0
	Bacteria|Lentisphaerae	Other		T2	0.00397014	0	0	0
	Bacteria|Lentisphaerae	Other		T3	0.0367249	0.0640442	0.00504821	0.0157567
	Bacteria|Lentisphaerae	Other	M2	T1	0.0242385	0	0.00348456	0
	Bacteria|Lentisphaerae	Other		T2	0.0975868	0	0.0209147	0
	Bacteria|Lentisphaerae	Other		T3	0.00862664	0.0206	0	0
	Bacteria|Lentisphaerae	Other	M3	T1	0.00843597	0	0.00604303	0
	Bacteria|Lentisphaerae	Other		T2	0	0	0	0
	Bacteria|Lentisphaerae	Other		T3	0.0038503	0	0	0
	Bacteria|Margulisbacteria	Other	M1	T1	0	0	0	0
	Bacteria|Margulisbacteria	Other		T2	0	0.00638937	0	0
	Bacteria|Margulisbacteria	Other		T3	0	0	0.0124765	0.188468
	Bacteria|Margulisbacteria	Other	M2	T1	0	0	0	0
	Bacteria|Margulisbacteria	Other		T2	0	0	0	0
	Bacteria|Margulisbacteria	Other		T3	0	0	0	0
	Bacteria|Margulisbacteria	Other	M3	T1	0	0	0	0
	Bacteria|Margulisbacteria	Other		T2	0	0	0	0
	Bacteria|Margulisbacteria	Other		T3	0	0	0	0.011976
	Bacteria|Marinimicrobia (SAR406 clade)	Other	M1	T1	0	0	0	0
	Bacteria|Marinimicrobia (SAR406 clade)	Other		T2	0	0	0	0
	Bacteria|Marinimicrobia (SAR406 clade)	Other		T3	0	0	0	0
	Bacteria|Marinimicrobia (SAR406 clade)	Other	M2	T1	0	0	0	0
	Bacteria|Marinimicrobia (SAR406 clade)	Other		T2	0	0	0	0
	Bacteria|Marinimicrobia (SAR406 clade)	Other		T3	0	0	0	0
	Bacteria|Marinimicrobia (SAR406 clade)	Other	M3	T1	0	0	0	0
	Bacteria|Marinimicrobia (SAR406 clade)	Other		T2	0	0	0	0
	Bacteria|Marinimicrobia (SAR406 clade)	Other		T3	0	0	0	0
	Bacteria|Nitrospinae	Other	M1	T1	0	0	0	0
	Bacteria|Nitrospinae	Other		T2	0	0	0	0
	Bacteria|Nitrospinae	Other		T3	0.158433	0.0960663	0.0189308	0.0606666
	Bacteria|Nitrospinae	Other	M2	T1	0.00857843	0	0.0208372	0
	Bacteria|Nitrospinae	Other		T2	0.0309586	0	0.044729	0
	Bacteria|Nitrospinae	Other		T3	0.0742459	0	0	0
	Bacteria|Nitrospinae	Other	M3	T1	0.124164	0.0174619	0.069934	0
	Bacteria|Nitrospinae	Other		T2	0	0	0	0
	Bacteria|Nitrospinae	Other		T3	0	0	0	0
	Bacteria|Nitrospirae	Other	M1	T1	0	0	0	0
	Bacteria|Nitrospirae	Other		T2	0	0	0	0
	Bacteria|Nitrospirae	Other		T3	0.117189	0.121741	0.0191064	0
	Bacteria|Nitrospirae	Other	M2	T1	0.163888	0.206807	0.0687178	0
	Bacteria|Nitrospirae	Other		T2	0.0272112	0.056485	0.683437	0.0214252
	Bacteria|Nitrospirae	Other		T3	0.0556178	0.0227576	0.0318527	0.023175
	Bacteria|Nitrospirae	Other	M3	T1	0.00702998	0.00537288	0.010538	0
	Bacteria|Nitrospirae	Other		T2	0.0958842	0	0.105071	0.108053
	Bacteria|Nitrospirae	Other		T3	0.0707865	0.0563798	0.158593	0
	Bacteria|Omnitrophicaeota	Other	M1	T1	0	0	0	0
	Bacteria|Omnitrophicaeota	Other		T2	0	0	0	0
	Bacteria|Omnitrophicaeota	Other		T3	0	0	0	0
	Bacteria|Omnitrophicaeota	Other	M2	T1	0	0	0	0
	Bacteria|Omnitrophicaeota	Other		T2	0	0	0	0
	Bacteria|Omnitrophicaeota	Other		T3	0	0	0.00555463	0
	Bacteria|Omnitrophicaeota	Other	M3	T1	0	0	0	0
	Bacteria|Omnitrophicaeota	Other		T2	0	0	0	0
	Bacteria|Omnitrophicaeota	Other		T3	0	0	0	0
	Bacteria|Patescibacteria	Bacteria|Patescibacteria	M1	T1	0.252925	0	0.311126	0.0720287
	Bacteria|Patescibacteria	Bacteria|Patescibacteria		T2	0.252468	0.0863964	0.0943258	0.0639647
	Bacteria|Patescibacteria	Bacteria|Patescibacteria		T3	0.384128	0.180606	0.219961	2.25858
	Bacteria|Patescibacteria	Bacteria|Patescibacteria	M2	T1	0.513862	0.581223	0.563234	0.190599
	Bacteria|Patescibacteria	Bacteria|Patescibacteria		T2	1.28347	0.154661	2.01243	11.6982
	Bacteria|Patescibacteria	Bacteria|Patescibacteria		T3	0.39549	0.0812737	0.530975	6.53046
	Bacteria|Patescibacteria	Bacteria|Patescibacteria	M3	T1	0.228601	0.100981	0.142233	0.00738689
	Bacteria|Patescibacteria	Bacteria|Patescibacteria		T2	0.133853	0.0358239	0.265823	15.4328
	Bacteria|Patescibacteria	Bacteria|Patescibacteria		T3	0.270959	0.0798337	0.321232	2.82908
	Bacteria|Planctomycetes	Bacteria|Planctomycetes	M1	T1	0.782799	0	0.663581	0.259618
	Bacteria|Planctomycetes	Bacteria|Planctomycetes		T2	0.467395	0.520759	1.41924	0.0636664
	Bacteria|Planctomycetes	Bacteria|Planctomycetes		T3	3.78767	1.5605	0.914863	0.3398
	Bacteria|Planctomycetes	Bacteria|Planctomycetes	M2	T1	1.84513	3.32557	1.19339	0
	Bacteria|Planctomycetes	Bacteria|Planctomycetes		T2	2.90358	0.512379	3.0519	1.1377
	Bacteria|Planctomycetes	Bacteria|Planctomycetes		T3	0.982214	0.315088	0.492557	1.31045
	Bacteria|Planctomycetes	Bacteria|Planctomycetes	M3	T1	1.24815	0.880679	0.847322	0.465227
	Bacteria|Planctomycetes	Bacteria|Planctomycetes		T2	0.972857	0.143968	0.235514	1.3264
	Bacteria|Planctomycetes	Bacteria|Planctomycetes		T3	1.00142	0.304879	0.322546	0.993427
	Bacteria|Proteobacteria	Bacteria|Proteobacteria	M1	T1	73.2044	54.2671	77.0675	70.4614
	Bacteria|Proteobacteria	Bacteria|Proteobacteria		T2	42.6438	73.1805	56.7695	62.789
	Bacteria|Proteobacteria	Bacteria|Proteobacteria		T3	58.4896	86.9344	82.8627	45.2253
	Bacteria|Proteobacteria	Bacteria|Proteobacteria	M2	T1	68.1072	67.2381	78.8319	66.4645
	Bacteria|Proteobacteria	Bacteria|Proteobacteria		T2	59.3373	52.6823	74.7212	28.6068
	Bacteria|Proteobacteria	Bacteria|Proteobacteria		T3	89.1496	86.6812	74.7257	44.8641
	Bacteria|Proteobacteria	Bacteria|Proteobacteria	M3	T1	51.1606	71.6696	52.3776	52.5212
	Bacteria|Proteobacteria	Bacteria|Proteobacteria		T2	66.8041	65.4074	60.1881	20.9075
	Bacteria|Proteobacteria	Bacteria|Proteobacteria		T3	62.7129	70.801	70.4994	33.7221
	Bacteria|Rokubacteria	Other	M1	T1	0	0	0	0
	Bacteria|Rokubacteria	Other		T2	0	0	0	0
	Bacteria|Rokubacteria	Other		T3	0	0	0	0
	Bacteria|Rokubacteria	Other	M2	T1	0	0	0	0
	Bacteria|Rokubacteria	Other		T2	0	0	0	0
	Bacteria|Rokubacteria	Other		T3	0	0	0	0
	Bacteria|Rokubacteria	Other	M3	T1	0	0	0	0
	Bacteria|Rokubacteria	Other		T2	0	0	0	0
	Bacteria|Rokubacteria	Other		T3	0	0	0	0
	Bacteria|Spirochaetes	Bacteria|Spirochaetes	M1	T1	0.0105252	0	0	0
	Bacteria|Spirochaetes	Bacteria|Spirochaetes		T2	0.0226937	0.046649	0.0253016	0
	Bacteria|Spirochaetes	Bacteria|Spirochaetes		T3	0.0391556	0.0370782	0.0772552	0
	Bacteria|Spirochaetes	Bacteria|Spirochaetes	M2	T1	0.0870941	0	0.0294462	0
	Bacteria|Spirochaetes	Bacteria|Spirochaetes		T2	0.143573	0	0.103011	0
	Bacteria|Spirochaetes	Bacteria|Spirochaetes		T3	0.0215666	0	0.00613335	0
	Bacteria|Spirochaetes	Bacteria|Spirochaetes	M3	T1	0.0607846	0.022169	0	0
	Bacteria|Spirochaetes	Bacteria|Spirochaetes		T2	0.0104364	0	0	0.052677
	Bacteria|Spirochaetes	Bacteria|Spirochaetes		T3	0	0	0	0
	Bacteria|Synergistetes	Bacteria|Synergistetes	M1	T1	0	0	0	0
	Bacteria|Synergistetes	Bacteria|Synergistetes		T2	0	0	0	0
	Bacteria|Synergistetes	Bacteria|Synergistetes		T3	0	0	0	0
	Bacteria|Synergistetes	Bacteria|Synergistetes	M2	T1	0	0	0	0
	Bacteria|Synergistetes	Bacteria|Synergistetes		T2	0	0	0	0
	Bacteria|Synergistetes	Bacteria|Synergistetes		T3	0	0	0	0
	Bacteria|Synergistetes	Bacteria|Synergistetes	M3	T1	0	0	0	0
	Bacteria|Synergistetes	Bacteria|Synergistetes		T2	0	0.0288327	0	0
	Bacteria|Synergistetes	Bacteria|Synergistetes		T3	0	0	0	0
	Bacteria|Tenericutes	Other	M1	T1	0	0	0	0
	Bacteria|Tenericutes	Other		T2	0	0	0	0
	Bacteria|Tenericutes	Other		T3	0.0134898	0	0.0193399	0
	Bacteria|Tenericutes	Other	M2	T1	0.0474454	0.0141243	0.0314026	0
	Bacteria|Tenericutes	Other		T2	0	0	0.00446628	0
	Bacteria|Tenericutes	Other		T3	0.0209461	0	0	0
	Bacteria|Tenericutes	Other	M3	T1	0.00601359	0	0.0101106	0.00738689
	Bacteria|Tenericutes	Other		T2	0.0189749	0	0.00261253	0
	Bacteria|Tenericutes	Other		T3	0	0	0	0
	Bacteria|Thermotogae	Other	M1	T1	0	0	0	0
	Bacteria|Thermotogae	Other		T2	0	0	0	0
	Bacteria|Thermotogae	Other		T3	0	0	0	0
	Bacteria|Thermotogae	Other	M2	T1	0	0	0	0
	Bacteria|Thermotogae	Other		T2	0	0	0	0
	Bacteria|Thermotogae	Other		T3	0	0	0	0
	Bacteria|Thermotogae	Other	M3	T1	0	0	0	0
	Bacteria|Thermotogae	Other		T2	0	0	0	0
	Bacteria|Thermotogae	Other		T3	0	0	0	0
	Bacteria|Verrucomicrobia	Other	M1	T1	0.461875	0.0707436	0.45761	0.0150591
	Bacteria|Verrucomicrobia	Other		T2	0.682495	0.109732	0.521433	0.286391
	Bacteria|Verrucomicrobia	Other		T3	1.88	0.0714183	0.16444	0.0723491
	Bacteria|Verrucomicrobia	Other	M2	T1	1.12422	1.24243	0.826894	0.102055
	Bacteria|Verrucomicrobia	Other		T2	0.579091	0.0271712	0.497738	0.0473259
	Bacteria|Verrucomicrobia	Other		T3	0.231618	0.0194568	0.114254	0.0367159
	Bacteria|Verrucomicrobia	Other	M3	T1	0.392832	0.204304	0.37681	0.0381401
	Bacteria|Verrucomicrobia	Other		T2	0.12894	0.0356003	0.022737	0.0150983
	Bacteria|Verrucomicrobia	Other		T3	1.07361	0.0380692	0.1206	0.0441996
	Bacteria|WOR-1	Other	M1	T1	0	0	0	0
	Bacteria|WOR-1	Other		T2	0	0	0	0
	Bacteria|WOR-1	Other		T3	0	0	0	0
	Bacteria|WOR-1	Other	M2	T1	0	0	0	0
	Bacteria|WOR-1	Other		T2	0	0	0	0
	Bacteria|WOR-1	Other		T3	0	0	0	0
	Bacteria|WOR-1	Other	M3	T1	0	0	0	0
	Bacteria|WOR-1	Other		T2	0	0	0	0
	Bacteria|WOR-1	Other		T3	0	0	0	0
	Bacteria|WPS-2	Bacteria|WPS-2	M1	T1	0	0	0.0235036	0
	Bacteria|WPS-2	Bacteria|WPS-2		T2	0.0567486	0	0.0251163	0
	Bacteria|WPS-2	Bacteria|WPS-2		T3	0	0	0	0
	Bacteria|WPS-2	Bacteria|WPS-2	M2	T1	0.00857843	0.0453391	0.0244294	0
	Bacteria|WPS-2	Bacteria|WPS-2		T2	0.0606699	0.0157282	0.0335742	0
	Bacteria|WPS-2	Bacteria|WPS-2		T3	0	0	0	0
	Bacteria|WPS-2	Bacteria|WPS-2	M3	T1	0	0	0	0
	Bacteria|WPS-2	Bacteria|WPS-2		T2	0	0	0	0
	Bacteria|WPS-2	Bacteria|WPS-2		T3	0.00651296	0	0	0
	Unassigned|	Unassigned|	M1	T1	3.38222	34.6288	1.37651	0
	Unassigned|	Unassigned|		T2	0.307921	7.63225	0.149583	0
	Unassigned|	Unassigned|		T3	1.4871	3.1638	0.841909	0
	Unassigned|	Unassigned|	M2	T1	0.972681	14.6492	0.7151	0
	Unassigned|	Unassigned|		T2	2.97583	19.5692	1.01914	0
	Unassigned|	Unassigned|		T3	0.201982	2.16806	0.427172	0
	Unassigned|	Unassigned|	M3	T1	0.267004	7.61702	0	0
	Unassigned|	Unassigned|		T2	0.0703096	1.32459	0.00974764	0.24626
	Unassigned|	Unassigned|		T3	0.384385	2.45235	0.0786835	0
