# Supplementary material for: Mediterranean Sea heatwaves jeopardize greater amberjack’s (Seriola dumerili) aquaculture productivity through impacts on the fish microbiota
Source: ISME Commun. 2023 Apr 24;3:36. doi: 10.1038/s43705-023-00243-7 (PMC10125963; doi:10.1038/s43705-023-00243-7)
Supplement: Supplementary file 6 — Supplementary Table S6 [file 43705_2023_243_MOESM6_ESM.xlsx]

## Sheet: Supplementary Table S6.
	Table S6: Bacterial diversity at the genus taxonomical level. Mean relative abundance (%) by month of 20 most abundant genera in each sample type, month and temperature studied.
	Taxonomy	Temperature	Month	Fish Gills	Fish Gut	Fish Skin	Water tank
	Euryarchaeota|Halococcus	T1	M1	0.0105252	0	0.0123466	0
			M2	0	0	0	0
			M3	0	0	0	0
		T2	M1	0	0	0	0
			M2	0	0	0	0
			M3	0	0	0	0
		T3	M1	0	0	0	0
			M2	0	0	0	0
			M3	0	0	0	0
	Bacteroidetes|Saprospiraceae|uncultured	T1	M1	1.99642	0.035014	1.78695	0.0954554
			M2	4.03956	0.258104	3.43513	0
			M3	19.0397	2.83144	21.0988	17.8908
		T2	M1	5.35183	0.370655	2.61037	0.0172444
			M2	0.887994	0.122235	1.4033	0
			M3	0.107391	0.0128693	0.0430909	0.040791
		T3	M1	0.325323	0.305778	0.0770106	0.0157567
			M2	0.403491	0	0.233873	0.0302793
			M3	2.60622	0	0.155764	0
	Bacteroidetes|Cryomorphaceae|uncultured	T1	M1	0.0502834	0	0.00757232	0
			M2	0.11102	0.0141243	0.0382159	0.916643
			M3	0.0210476	0.0618726	0.0256583	0
		T2	M1	0.616547	0.246394	0.39929	2.46894
			M2	0.318993	0	0.0403274	26.967
			M3	0.18618	0	0.850143	29.4054
		T3	M1	0.405799	0.041811	0.613477	6.18803
			M2	0.0288073	0	1.06953	17.3236
			M3	0.401839	0.122549	0.758353	13.4704
	Bacteroidetes|Aureimarina	T1	M1	0	0	0	0.659621
			M2	0	0	0	0
			M3	0	0	0	0
		T2	M1	0	0	0	0
			M2	0	0	0	0.360246
			M3	0	0	0	0
		T3	M1	3.52042	0.103877	1.89165	43.983
			M2	0	0.0178809	0.861055	22.3615
			M3	0	0.0641923	0	3.2541
	Bacteroidetes|NS3a marine group	T1	M1	0.195716	0.0288215	0.126997	0
			M2	0.338422	0.448275	0.0135007	0.322453
			M3	4.21478	1.63794	3.01492	4.36967
		T2	M1	11.3714	8.06511	10.7295	8.73432
			M2	0	0	0.0101598	1.92468
			M3	0.900832	0.171445	2.33319	14.5654
		T3	M1	0	0	0	0.583249
			M2	0	0	1.82244	2.40452
			M3	1.40256	0.231334	3.96724	40.668
	Bacteroidetes|Polaribacter	T1	M1	0	0	0	0.00913367
			M2	0.109863	0	0.0197459	0
			M3	13.8005	5.618	14.9436	22.2825
		T2	M1	0	0	0	0
			M2	0	0	0	0
			M3	0	0	0	0
		T3	M1	0	0	0	0
			M2	0	0	0	0
			M3	0	0	0	0
	Bacteroidetes|Polaribacter 4	T1	M1	7.30545	4.41387	8.84288	26.2031
			M2	10.4287	0.224422	0.038455	16.7463
			M3	0.0278374	0	0.00684916	0.542597
		T2	M1	0.533654	0.152563	0.410243	0.165859
			M2	0.288649	0.0933821	0.704012	15.2156
			M3	1.35647	0.314473	3.08881	7.84191
		T3	M1	0.107123	0	0.110805	0
			M2	0.126617	0	0.195203	0
			M3	3.185	0.366105	5.46686	0
	Epsilonbacteraeota|Sulfurimonas	T1	M1	0	0	0	0
			M2	0	0	0.00348456	0
			M3	0.00845952	0.0067161	0	0
		T2	M1	0	0	0.00815315	0
			M2	0	0	0	0
			M3	0.00736703	0	0	0
		T3	M1	0.0168286	0	0.010608	0
			M2	0	0.204603	0	0
			M3	0	0	0	0
	Proteobacteria|Nautella	T1	M1	0.409269	0.432322	0.86232	13.9446
			M2	1.58269	0.637851	1.57955	6.22796
			M3	8.86787	5.74145	13.653	29.4278
		T2	M1	5.76949	18.0882	7.47087	29.3734
			M2	0.0673805	0.0457718	0.30995	0.0471355
			M3	0.0538152	0.0398166	0.061532	0
		T3	M1	0.271347	0	0.210625	0.22322
			M2	0.0115022	0	0.143958	1.54518
			M3	1.44809	0	0.175881	0.51497
	Proteobacteria|Thalassobius	T1	M1	1.19237	1.41246	1.38836	4.35707
			M2	0	0.0305352	0	38.8457
			M3	0.430138	0.186225	0.642055	1.31482
		T2	M1	0.198391	0	0.0824664	0
			M2	0.0720308	0	0.0238202	1.07143
			M3	0.246258	0	0.119054	0.236855
		T3	M1	0.926099	0	0.502651	13.5065
			M2	0.03899	0.0648276	0.492973	14.5727
			M3	0.292735	0	0.216792	19.7989
	Proteobacteria|Tropicimonas	T1	M1	0.138806	0	0	0.415779
			M2	0	0	0	0
			M3	0	0	0	0
		T2	M1	0.0158012	0.0399336	0.108704	0.281671
			M2	0	0	0	0.296673
			M3	0	0	0	0
		T3	M1	0.0351386	0	0.100626	20.1047
			M2	0	0	0	0.112904
			M3	0	0	0	0.0322646
	Proteobacteria|Glaciecola	T1	M1	12.8856	9.7495	19.6319	30.1957
			M2	2.107	0.216189	3.88394	11.2015
			M3	0.209865	0.403935	0.0141998	0.0184672
		T2	M1	0.360998	0.199849	0	0
			M2	0.996264	0.0473335	0.885284	3.77825
			M3	0.20795	0.0151028	0.576918	0.403594
		T3	M1	0.10322	0	0.0286421	0.00525224
			M2	0.121588	0	0.222852	0
			M3	0.399969	0	1.26852	0
	Proteobacteria|Pseudoalteromonas	T1	M1	13.5231	0.814779	12.3608	12.2194
			M2	13.9869	8.41457	18.4969	0.0319251
			M3	2.51629	15.0527	1.29294	0
		T2	M1	2.95946	1.08269	5.4611	0
			M2	7.09219	2.31318	5.88674	0.409486
			M3	6.78079	1.39669	3.96977	0
		T3	M1	1.41259	0.106179	0.53121	0.43928
			M2	35.696	24.0452	13.6966	0
			M3	4.68984	0.344163	12.0591	0
	Proteobacteria|Burkholderia-Caballeronia-Paraburkholderia	T1	M1	0	0	0	0
			M2	0	0.0620788	0	0.326345
			M3	0	0	0	0
		T2	M1	0	0	0	0
			M2	0.0389351	0	0.0124176	0
			M3	0	0	0	0
		T3	M1	0	0	0	0
			M2	0	0	0.00836932	0.191816
			M3	0	0	0	0
	Proteobacteria|Pantoea	T1	M1	9.85877	4.13209	0	0
			M2	0.0266853	0.45582	1.09705	0
			M3	0	0	0	0
		T2	M1	0.265024	19.79	0.114848	0
			M2	1.39647	5.96861	0.079011	0
			M3	0.085595	0.0628322	0.0404149	0
		T3	M1	0.156046	0.029865	0	0
			M2	0.130802	2.53252	0	0
			M3	0.0115509	0	0.087951	0
	Proteobacteria|Oleibacter	T1	M1	0	0	0	0
			M2	0.0559671	0	0.197208	0
			M3	0	0	0	0
		T2	M1	0	0	0	0
			M2	0.139606	0	0.138907	0
			M3	0	0	0	0
		T3	M1	0.0592963	0	0.00883437	0
			M2	0.0345066	0	0.156574	2.01064
			M3	0.237459	0.0112892	0.287408	0
	Proteobacteria|Acinetobacter	T1	M1	1.75029	0.988046	1.27124	0
			M2	7.87658	11.5221	6.33899	0
			M3	7.31689	10.5372	3.35328	0
		T2	M1	0.645831	4.59977	4.51361	0
			M2	11.5974	14.6924	17.7596	0.0239464
			M3	4.44018	4.32298	1.03969	0
		T3	M1	12.1663	18.3896	40.23	0
			M2	5.68322	2.56071	13.1867	0
			M3	12.2325	17.7803	14.8985	0
	Proteobacteria|Aquabacterium	T1	M1	0	13.281	0	0
			M2	0.0138825	0	0	0
			M3	0	2.45343	0	0
		T2	M1	0	0.00664408	0	0
			M2	0	0	0	0
			M3	0	0	0	0
		T3	M1	0	0	0	0
			M2	0	0	3.02509	0
			M3	0	0	0	0
	Proteobacteria|Psychrobacter	T1	M1	0.297609	0.203307	0.442724	0
			M2	8.90617	15.5946	4.48186	0
			M3	1.97856	2.56371	0.634504	0
		T2	M1	0.417852	3.80771	0.355308	0
			M2	0.880273	3.43571	2.18976	0
			M3	32.9712	43.6046	34.2635	0
		T3	M1	0.390442	0.530746	2.90205	0
			M2	23.7596	34.9603	9.0016	0
			M3	20.927	22.9532	13.4556	0
	Proteobacteria|Enterovibrio	T1	M1	0.0214099	0	0	0
			M2	0.0286309	0.0816104	0	0
			M3	0	0	0	0
		T2	M1	0	0	0	0
			M2	0.13515	0	1.82832	0
			M3	0.0270124	0.0151028	0.0579056	0.0696961
		T3	M1	11.1227	46.4757	1.52457	0.044644
			M2	0.0265739	2.82522	0	0.024865
			M3	0.14218	15.3012	0	0
	Unassigned|||||	T1	M1	3.38222	34.6288	1.37651	0
			M2	0.972681	14.6492	0.7151	0
			M3	0.267004	7.61702	0	0
		T2	M1	0.307921	7.63225	0.149583	0
			M2	2.97583	19.5692	1.01914	0
			M3	0.0703096	1.32459	0.00974764	0.24626
		T3	M1	1.4871	3.1638	0.841909	0
			M2	0.201982	2.16806	0.427172	0
			M3	0.384385	2.45235	0.0786835	0
