# Supplementary material for: Mediterranean Sea heatwaves jeopardize greater amberjack’s (Seriola dumerili) aquaculture productivity through impacts on the fish microbiota
Source: ISME Commun. 2023 Apr 24;3:36. doi: 10.1038/s43705-023-00243-7 (PMC10125963; doi:10.1038/s43705-023-00243-7)
Supplement: Supplementary file 7 — Supplementary Table S7 [file 43705_2023_243_MOESM7_ESM.xlsx]

## Sheet: Supplementary Table S7.
	Table S7: Differenctial analysis of the relative abundance of bacterial genera observed in fish skin, gills and gut, between temperatures at the end of the experiment (M3).
a)	Diff. genera Skin									Diff genera Gills									Diff genera gut
	T1_M3	T2_M3	T3_M3	Taxonomy	ANOVA	T2.M3-T1.M3	T3.M3-T1.M3	T3.M3-T2.M3		T1_M3	T2_M3	T3_M3	Taxonomy	ANOVA	T2.M3-T1.M3	T3.M3-T1.M3	T3.M3-T2.M3		T1_M3	T2_M3	T3_M3	Taxonomy	ANOVA	T2.M3-T1.M3	T3.M3-T1.M3	T3.M3-T2.M3
	0.00580449	0.310369	0.122901	k_Bacteria|p_Proteobacteria|c_Gammaproteobacteria|o_Pseudomonadales|f_Moraxellaceae|g_Psychrobacter	8.52136e-09	1.16428e-08	2.05542e-07	0.0817541		0.0197856	0.329712	0.20927	k_Bacteria|p_Proteobacteria|c_Gammaproteobacteria|o_Pseudomonadales|f_Moraxellaceae|g_Psychrobacter	0.000225037	0.000378904	0.00112816	0.841777		0.0256371	0.436046	0.229532	k_Bacteria|p_Proteobacteria|c_Gammaproteobacteria|o_Pseudomonadales|f_Moraxellaceae|g_Psychrobacter	0.00286963	0.00244171	0.0337581	0.405765
	0.0306367	0.00954671	0.134842	k_Bacteria|p_Proteobacteria|c_Gammaproteobacteria|o_Pseudomonadales|f_Moraxellaceae|g_Acinetobacter	0.00274627	0.0807527	0.17655	0.00199077		0.0731689	0.0444018	0.122325	k_Bacteria|p_Proteobacteria|c_Gammaproteobacteria|o_Pseudomonadales|f_Moraxellaceae|g_Acinetobacter	0.0451887	0.289475	0.474978	0.0366167		0.150527	0.0139669	0.00344163	k_Bacteria|p_Proteobacteria|c_Gammaproteobacteria|o_Alteromonadales|f_Pseudoalteromonadaceae|g_Pseudoalteromonas	5.33763e-05	0.0095176	3.53326e-05	0.0264893
	0.01173	0.0361949	0.110303	k_Bacteria|p_Proteobacteria|c_Gammaproteobacteria|o_Alteromonadales|f_Pseudoalteromonadaceae|g_Pseudoalteromonas	0.0131678	0.148723	0.0102487	0.357749		0.0251629	0.0678079	0.0468984	k_Bacteria|p_Proteobacteria|c_Gammaproteobacteria|o_Alteromonadales|f_Pseudoalteromonadaceae|g_Pseudoalteromonas	0.00851076	0.00750673	0.0638444	0.531079		0.0489007	0.0029744	0.024129	k_Bacteria|p_Proteobacteria|c_Gammaproteobacteria|o_Vibrionales|f_Vibrionaceae|g_Vibrio	0.0354795	0.0299299	0.562901	0.195896
	0.123999	0.00059957	0.00162533	k_Bacteria|p_Proteobacteria|c_Alphaproteobacteria|o_Rhodobacterales|f_Rhodobacteraceae|g_Nautella	4.69746e-07	4.49739e-07	2.10656e-05	0.0618094		0.0886787	0.000538152	0.0144809	k_Bacteria|p_Proteobacteria|c_Alphaproteobacteria|o_Rhodobacterales|f_Rhodobacteraceae|g_Nautella	0.000227017	0.000200991	0.00454852	0.276659		0.0574145	0.000398166	0	k_Bacteria|p_Proteobacteria|c_Alphaproteobacteria|o_Rhodobacterales|f_Rhodobacteraceae|g_Nautella	0.000177957	0.000922174	0.000301427	0.832822
	0.00133133	0.162413	0.0511378	k_Bacteria|p_Firmicutes|c_Bacilli|o_Bacillales|f_Planococcaceae|g_Planococcus	2.53796e-07	3.73667e-07	3.98308e-06	0.275474		0.0149356	0.153264	0.0922287	k_Bacteria|p_Firmicutes|c_Bacilli|o_Bacillales|f_Planococcaceae|g_Planococcus	0.00147924	0.00179269	0.00859192	0.718366		0.0202628	0.189208	0.0919724	k_Bacteria|p_Firmicutes|c_Bacilli|o_Bacillales|f_Planococcaceae|g_Planococcus	0.0120958	0.00935498	0.145967	0.341297
	0.00238743	0.0777174	0.0672333	k_Bacteria|p_Proteobacteria|c_Alphaproteobacteria|o_Rhodobacterales|f_Rhodobacteraceae|g_Paracoccus	1.38221e-08	4.12842e-08	8.72141e-08	0.822683		0.0141237	0.0742299	0.0746958	k_Bacteria|p_Proteobacteria|c_Alphaproteobacteria|o_Rhodobacterales|f_Rhodobacteraceae|g_Paracoccus	5.78057e-05	0.00017356	0.000177216	0.999931		0.0177562	0.0998853	0.079942	k_Bacteria|p_Proteobacteria|c_Alphaproteobacteria|o_Rhodobacterales|f_Rhodobacteraceae|g_Paracoccus	0.0298556	0.0266115	0.144052	0.63908
	0.191682	0.000421358	0.0014513	k_Bacteria|p_Bacteroidetes|c_Bacteroidia|o_Chitinophagales|f_Saprospiraceae|g_uncultured	2.65016e-07	4.21493e-07	3.56165e-06	0.344822		0.190397	0.00107391	0.0260622	k_Bacteria|p_Bacteroidetes|c_Bacteroidia|o_Chitinophagales|f_Saprospiraceae|g_uncultured	0.000222257	0.000205044	0.00391522	0.313031		0.0283144	0.000128693	0	k_Bacteria|p_Bacteroidetes|c_Bacteroidia|o_Chitinophagales|f_Saprospiraceae|g_uncultured	0.000161156	0.000883925	0.000265896	0.80918
	0.000111684	0.0281371	0.050044	k_Bacteria|p_Bacteroidetes|c_Bacteroidia|o_Flavobacteriales|f_Flavobacteriaceae|g_Polaribacter 4	4.34929e-08	2.69373e-07	1.25272e-07	0.835462		0.0421478	0.00900832	0.0140256	k_Bacteria|p_Bacteroidetes|c_Bacteroidia|o_Flavobacteriales|f_Flavobacteriaceae|g_NS3a marine group	0.0011912	0.000958405	0.022409	0.282773		0.0163794	0.00171445	0.00231334	k_Bacteria|p_Bacteroidetes|c_Bacteroidia|o_Flavobacteriales|f_Flavobacteriaceae|g_NS3a marine group	0.045794	0.394414	0.0365585	0.356679
	0.000192168	0.00525555	0.0116116	k_Bacteria|p_Proteobacteria|c_Gammaproteobacteria|o_Alteromonadales|f_Alteromonadaceae|g_Glaciecola	0.000164447	0.000766861	0.000302793	0.880334		0.000278374	0.0135647	0.03185	k_Bacteria|p_Bacteroidetes|c_Bacteroidia|o_Flavobacteriales|f_Flavobacteriaceae|g_Polaribacter 4	1.11027e-08	1.75769e-07	1.83752e-08	0.19781		0	0.00314473	0.00366105	k_Bacteria|p_Bacteroidetes|c_Bacteroidia|o_Flavobacteriales|f_Flavobacteriaceae|g_Polaribacter 4	0.000822991	0.000568918	0.0594385	0.0778723
	0.00112326	0.0696171	0.0455152	k_Bacteria|p_Firmicutes|c_Bacilli|o_Bacillales|f_Planococcaceae|g_Chryseomicrobium	3.58028e-06	6.62975e-06	2.83913e-05	0.66661		0	0.000270124	0.0014218	k_Bacteria|p_Proteobacteria|c_Gammaproteobacteria|o_Vibrionales|f_Vibrionaceae|g_Enterovibrio	0.0275251	0.752276	0.0271022	0.105456		0	0.000151028	0.153012	k_Bacteria|p_Proteobacteria|c_Gammaproteobacteria|o_Vibrionales|f_Vibrionaceae|g_Enterovibrio	0.0126831	0.938324	0.0175397	0.0341659
	0.0058336	0.00113202	0.00199843	k_Bacteria|p_Proteobacteria|c_Alphaproteobacteria|o_Rhodobacterales|f_Rhodobacteraceae|g_Thalassobius	0.0162713	0.012457	0.207617	0.308548		0.000194076	0.0660815	0.0810612	k_Bacteria|p_Firmicutes|c_Bacilli|o_Bacillales|f_Planococcaceae|g_Chryseomicrobium	1.27683e-11	7.39681e-11	4.60872e-11	0.825451		0	0.0717036	0.0852204	k_Bacteria|p_Firmicutes|c_Bacilli|o_Bacillales|f_Planococcaceae|g_Chryseomicrobium	8.12985e-06	1.34875e-05	6.97188e-05	0.619903
	0.135654	7.33155e-05	7.00936e-05	k_Bacteria|p_Bacteroidetes|c_Bacteroidia|o_Flavobacteriales|f_Flavobacteriaceae|g_Polaribacter	1.29389e-27	0	0	1		0.138005	0	0	k_Bacteria|p_Bacteroidetes|c_Bacteroidia|o_Flavobacteriales|f_Flavobacteriaceae|g_Polaribacter	1.15349e-21	0	0	1		0.0761702	0.0132459	0.0245235	k_Unassigned|p_|c_|o_|f_|g_	0.0223345	0.0198966	0.616972	0.118961
	0.000280322	0.00773404	0.00695532	k_Bacteria|p_Bacteroidetes|c_Bacteroidia|o_Flavobacteriales|f_Cryomorphaceae|g_uncultured	0.000409668	0.000585226	0.00236774	0.761059		0.000210476	0.0018618	0.00401839	k_Bacteria|p_Bacteroidetes|c_Bacteroidia|o_Flavobacteriales|f_Cryomorphaceae|g_uncultured	0.00241122	0.00826196	0.0037775	0.919832		0.00186225	0	0	k_Bacteria|p_Proteobacteria|c_Alphaproteobacteria|o_Rhodobacterales|f_Rhodobacteraceae|g_Thalassobius	0.0223977	0.0393089	0.0393089	1
	0.0164167	7.33155e-05	0.000210356	k_Bacteria|p_Proteobacteria|c_Gammaproteobacteria|o_Alteromonadales|f_Colwelliaceae|g_Thalassotalea	3.32801e-10	8.79395e-10	2.85908e-09	0.492108		0.010698	0.000108175	0.000527457	k_Bacteria|p_Proteobacteria|c_Gammaproteobacteria|o_Alteromonadales|f_Colwelliaceae|g_Thalassotalea	1.6728e-06	2.0928e-06	3.05388e-05	0.257162		0.05618	0	0	k_Bacteria|p_Bacteroidetes|c_Bacteroidia|o_Flavobacteriales|f_Flavobacteriaceae|g_Polaribacter	1.38398e-13	1.72307e-13	1.72307e-13	1
	0.0126625	0.000223196	0.00125257	k_Bacteria|p_Bacteroidetes|c_Bacteroidia|o_Flavobacteriales|f_Cryomorphaceae|g_NS10 marine group	2.09333e-06	1.34183e-06	0.000928266	0.00480051		0.0106024	0.000442097	0.00598232	k_Bacteria|p_Bacteroidetes|c_Bacteroidia|o_Flavobacteriales|f_Cryomorphaceae|g_NS10 marine group	0.00217011	0.00156156	0.0720854	0.159865		0.00268622	0	0	k_Bacteria|p_Proteobacteria|c_Gammaproteobacteria|o_Alteromonadales|f_Colwelliaceae|g_Thalassotalea	9.12141e-05	0.000268484	0.000268484	1
	0.00121015	0.0117973	0.0390921	k_Bacteria|p_Firmicutes|c_Bacilli|o_Bacillales|f_Family XII|g_Exiguobacterium	4.23657e-05	0.000823284	4.25252e-05	0.279298		0.00437983	0.0200614	0.0448455	k_Bacteria|p_Firmicutes|c_Bacilli|o_Bacillales|f_Family XII|g_Exiguobacterium	0.000860664	0.0150544	0.000720601	0.306265		0.0058066	0.000191603	0	k_Bacteria|p_Bacteroidetes|c_Bacteroidia|o_Flavobacteriales|f_Cryomorphaceae|g_NS10 marine group	0.000362785	0.00260885	0.000464777	0.661428
	0.01195	0.0010462	0.000512939	k_Bacteria|p_Proteobacteria|c_Alphaproteobacteria|o_Rhodobacterales|f_Rhodobacteraceae|g_uncultured	0.000117435	0.000881551	0.000165749	0.663517		0.0169982	0.00626603	0.00188782	k_Bacteria|p_Proteobacteria|c_Alphaproteobacteria|o_Rhodobacterales|f_Rhodobacteraceae|g_uncultured	0.00195096	0.263201	0.00150936	0.038559		0.0110814	0.000559162	0.000272331	k_Bacteria|p_Proteobacteria|c_Alphaproteobacteria|o_Rhodobacterales|f_Rhodobacteraceae|g_uncultured	0.00911392	0.0303168	0.011611	0.878776
	7.44244e-05	0.00326054	0.00751113	k_Bacteria|p_Bacteroidetes|c_Bacteroidia|o_Flavobacteriales|f_Flavobacteriaceae|g_	0.00387647	0.0404405	0.00332796	0.438276		0.000895751	0.00160063	0.00524645	k_Bacteria|p_Proteobacteria|c_Gammaproteobacteria|o_Pseudomonadales|f_Pseudomonadaceae|g_Pseudomonas	0.0198888	0.953821	0.0272571	0.0479412		0.00049055	0	0	k_Bacteria|p_Bacteroidetes|c_Bacteroidia|o_Flavobacteriales|f_Crocinitomicaceae|g_Fluviicola	0.0235796	0.0411201	0.0411201	1
	0.00168398	0.00126251	0.0130493	k_Bacteria|p_Proteobacteria|c_Gammaproteobacteria|o_Pseudomonadales|f_Pseudomonadaceae|g_Pseudomonas	0.00458229	0.95726	0.00739909	0.0129995		0.0127058	0.00736178	0.00251993	k_Bacteria|p_Proteobacteria|c_Alphaproteobacteria|o_Rhodobacterales|f_Rhodobacteraceae|g_Ruegeria	0.0361685	0.560983	0.0304628	0.199781		0.0173018	0	0	k_Bacteria|p_Proteobacteria|c_Alphaproteobacteria|o_Rhodobacterales|f_Rhodobacteraceae|g_Pseudophaeobacter	2.41246e-05	7.72228e-05	7.72228e-05	1
	0.0100512	0.00136913	0.00194939	k_Bacteria|p_Proteobacteria|c_Alphaproteobacteria|o_Rhodobacterales|f_Rhodobacteraceae|g_Ruegeria	0.00587133	0.00526611	0.0469245	0.523575		0.0039363	0.0283833	0.0156239	k_Bacteria|p_Proteobacteria|c_Alphaproteobacteria|o_Rhodobacterales|f_Rhodobacteraceae|g_Sulfitobacter	0.00190289	0.00212479	0.0122002	0.664479		0.00215845	0	0.000894802	k_Bacteria|p_Proteobacteria|c_Gammaproteobacteria|o_Cellvibrionales|f_Halieaceae|g_Halioglobus	0.0449874	0.0410279	0.176529	0.700278
	0.00127378	0.0247393	0.00760904	k_Bacteria|p_Proteobacteria|c_Alphaproteobacteria|o_Rhodobacterales|f_Rhodobacteraceae|g_Sulfitobacter	3.45429e-05	3.23068e-05	0.000863247	0.211954		0	0.00474223	0.00759098	k_Bacteria|p_Proteobacteria|c_Gammaproteobacteria|o_Oceanospirillales|f_Nitrincolaceae|g_uncultured	8.30313e-11	8.36214e-10	1.93612e-10	0.297279		0	0.0197693	0.0126831	k_Bacteria|p_Firmicutes|c_Bacilli|o_Bacillales|f_Planococcaceae|g_Planomicrobium	0.0441672	0.0418473	0.0157858	0.746391
	7.44244e-05	0.0153114	0.0265091	k_Bacteria|p_Proteobacteria|c_Gammaproteobacteria|o_Oceanospirillales|f_Nitrincolaceae|g_uncultured	4.82931e-05	0.000155442	0.000141415	0.998561		0.0297482	0	0.00437831	k_Bacteria|p_Proteobacteria|c_Alphaproteobacteria|o_Rhodobacterales|f_Rhodobacteraceae|g_Pseudophaeobacter	2.37222e-05	2.18289e-05	0.000671217	0.181125		0.0197329	0	0	k_Bacteria|p_Proteobacteria|c_Gammaproteobacteria|o_Cellvibrionales|f_Porticoccaceae|g_SAR92 clade	2.78903e-05	8.85195e-05	8.85195e-05	1
	0.0694077	7.33155e-05	0.000859634	k_Bacteria|p_Proteobacteria|c_Alphaproteobacteria|o_Rhodobacterales|f_Rhodobacteraceae|g_Pseudophaeobacter	3.51146e-08	5.10606e-08	6.66185e-07	0.16456		0	0.0235823	0.0170089	k_Bacteria|p_Firmicutes|c_Bacilli|o_Bacillales|f_Planococcaceae|g_Planomicrobium	5.66226e-06	7.74045e-06	7.28894e-05	0.412093		0.00648264	0	0.000188154	k_Bacteria|p_Proteobacteria|c_Alphaproteobacteria|o_Rhodobacterales|f_Rhodobacteraceae|g_Lentibacter	0.000147918	0.000251266	0.000788323	0.824461
	0.00700664	0.0346973	0.00785699	k_Bacteria|p_Firmicutes|c_Bacilli|o_Bacillales|f_Planococcaceae|g_Planomicrobium	0.0331705	0.0653817	0.98435	0.0476066		0.0626165	0.000119077	0.000199791	k_Bacteria|p_Proteobacteria|c_Gammaproteobacteria|o_Cellvibrionales|f_Porticoccaceae|g_SAR92 clade	1.61122e-09	6.2512e-09	8.30963e-09	0.963733		0.00364102	0	0	k_Bacteria|p_Proteobacteria|c_Gammaproteobacteria|o_Alteromonadales|f_Alteromonadaceae|g_Alteromonas	0.00176039	0.00407686	0.00407686	1
	0.0541838	7.33155e-05	0.000116848	k_Bacteria|p_Proteobacteria|c_Gammaproteobacteria|o_Cellvibrionales|f_Porticoccaceae|g_SAR92 clade	3.20485e-14	0	0	0.527312		0	0.00546162	0.00929748	k_Bacteria|p_Proteobacteria|c_Gammaproteobacteria|o_Oceanospirillales|f_Nitrincolaceae|g_Marinobacterium	2.59223e-13	4.02012e-12	0	0.0201008		0.00124972	0	0.000206969	k_Bacteria|p_Bacteroidetes|c_Bacteroidia|o_Chitinophagales|f_Saprospiraceae|g_Lewinella	0.00243222	0.00273868	0.0143834	0.691375
	7.44244e-05	0.00277311	0.00556538	k_Bacteria|p_Proteobacteria|c_Gammaproteobacteria|o_Oceanospirillales|f_Halomonadaceae|g_Cobetia	0.00652872	0.198804	0.00480228	0.153503		0.0174046	0.00119147	0.000516687	k_Bacteria|p_Proteobacteria|c_Alphaproteobacteria|o_Rhodobacterales|f_Rhodobacteraceae|g_Lentibacter	0.000269644	0.00192974	0.000357879	0.670458		0.00419495	0	0	k_Bacteria|p_Proteobacteria|c_Gammaproteobacteria|o_Alteromonadales|f_Marinobacteraceae|g_Marinobacter	9.04912e-05	0.000266501	0.000266501	1
	7.44244e-05	0.0119757	0.0216617	k_Bacteria|p_Proteobacteria|c_Gammaproteobacteria|o_Oceanospirillales|f_Nitrincolaceae|g_Marinobacterium	1.81112e-06	1.18712e-05	4.00882e-06	0.783386		0.000790041	0.00155857	0.00583152	k_Bacteria|p_Proteobacteria|c_Alphaproteobacteria|o_Caulobacterales|f_Caulobacteraceae|g_Brevundimonas	0.00623697	0.997477	0.0118824	0.0135983		0.0182944	0	0	k_Bacteria|p_Proteobacteria|c_Gammaproteobacteria|o_Francisellales|f_Francisellaceae|g_Francisella	1.9177e-11	8.59746e-11	8.59746e-11	1
	0.0275836	0.00220865	0.00296879	k_Bacteria|p_Proteobacteria|c_Alphaproteobacteria|o_Rhodobacterales|f_Rhodobacteraceae|g_Lentibacter	0.00246155	0.00270976	0.0152017	0.671418		0.00580598	0	0.000234467	k_Bacteria|p_Chloroflexi|c_Anaerolineae|o_Ardenticatenales|f_Ardenticatenaceae|g_uncultured	7.33597e-08	1.47341e-07	7.29306e-07	0.492539		0.00665812	0	0	k_Bacteria|p_Proteobacteria|c_Alphaproteobacteria|o_Rhodobacterales|f_Rhodobacteraceae|g_	0.00222556	0.00503906	0.00503906	1
	7.44244e-05	7.33155e-05	0.00306378	k_Bacteria|p_Proteobacteria|c_Gammaproteobacteria|o_Alteromonadales|f_Alteromonadaceae|g_Alteromonas	0.00229812	1	0.00518707	0.00518707		0.000179147	0.000984344	0.00231174	k_Bacteria|p_Proteobacteria|c_Gammaproteobacteria|o_Betaproteobacteriales|f_Burkholderiaceae|g_Massilia	0.0215186	0.157348	0.0176486	0.484159		0.0270223	0.0013485	0	k_Bacteria|p_Proteobacteria|c_Gammaproteobacteria|o_Nitrosococcales|f_Methylophagaceae|g_Methylophaga	0.00114388	0.0188764	0.000953015	0.319095
	0.00167227	0.000389838	0.00761615	k_Bacteria|p_Proteobacteria|c_Alphaproteobacteria|o_Caulobacterales|f_Caulobacteraceae|g_Brevundimonas	0.000413101	0.0493986	0.0470272	0.000280649		0	0.00130939	0.00167112	k_Bacteria|p_Proteobacteria|c_Alphaproteobacteria|o_Sphingomonadales|f_Sphingomonadaceae|g_Altererythrobacter	5.895e-05	0.000103298	0.000348987	0.793946		0.00284273	0	0	k_Bacteria|p_Proteobacteria|c_Alphaproteobacteria|o_Rhodobacterales|f_Rhodobacteraceae|g_Marivita	0.0242423	0.0421299	0.0421299	1
	0.00373205	7.33155e-05	0.00018099	k_Bacteria|p_Chloroflexi|c_Anaerolineae|o_Ardenticatenales|f_Ardenticatenaceae|g_uncultured	9.73483e-09	1.66452e-08	1.46106e-07	0.215612		0.00139769	0	0.000459073	k_Bacteria|p_Proteobacteria|c_Gammaproteobacteria|o_Alteromonadales|f_Marinobacteraceae|g_Marinobacter	0.034132	0.02742	0.451903	0.246657		0.0103219	0.000315397	0	k_Bacteria|p_Proteobacteria|c_Gammaproteobacteria|o_Salinisphaerales|f_Salinisphaeraceae|g_Salinisphaera	0.000558052	0.00424276	0.000662391	0.625227
	0.00037689	0.0023705	0.0259349	k_Bacteria|p_Proteobacteria|c_Gammaproteobacteria|o_Betaproteobacteriales|f_Burkholderiaceae|g_Massilia	0.00366758	0.579089	0.00356797	0.0269443		0.0177308	3.53357e-05	8.34376e-05	k_Bacteria|p_Proteobacteria|c_Gammaproteobacteria|o_Francisellales|f_Francisellaceae|g_Francisella	2.32133e-11	8.85174e-11	1.22793e-10	0.921922		0.00106995	0	0	k_Bacteria|p_Bacteroidetes|c_Bacteroidia|o_Flavobacteriales|f_Flavobacteriaceae|g_uncultured	0.022573	0.0395784	0.0395784	1
	7.44244e-05	0.000529018	7.00936e-05	k_Bacteria|p_Proteobacteria|c_Alphaproteobacteria|o_Sphingomonadales|f_Sphingomonadaceae|g_Altererythrobacter	0.00200863	0.00459335	1	0.00459335		0.0101608	0.00648332	0	k_Bacteria|p_Proteobacteria|c_Gammaproteobacteria|o_Nitrosococcales|f_Methylophagaceae|g_Methylophaga	2.44462e-06	0.996263	9.41247e-06	8.22447e-06		0.00161913	0	0	k_Bacteria|p_Proteobacteria|c_Gammaproteobacteria|o_Oceanospirillales|f_Oleiphilaceae|g_Oleiphilus	0.00274037	0.00607865	0.00607865	1
	0.000480128	7.33155e-05	0.000352325	k_Bacteria|p_Proteobacteria|c_Gammaproteobacteria|o_Thiotrichales|f_Thiotrichaceae|g_Thiothrix	0.0346723	0.0273065	0.361813	0.317012		0	0.000634332	0.00130131	k_Bacteria|p_Patescibacteria|c_WWE3|o_candidate division WWE3 bacterium RIFCSPHIGHO2_02_FULL_38_14|f_candidate division WWE3 bacterium RIFCSPHIGHO2_02_FULL_38_14|g_candidate division WWE3 bacterium RIFCSPHIGHO2_02_FULL_38_14	0.0014681	0.0123407	0.0014969	0.554623		0.00223345	0	0	k_Bacteria|p_Bacteroidetes|c_Bacteroidia|o_Flavobacteriales|f_Flavobacteriaceae|g_Lutimonas	0.000109643	0.000318666	0.000318666	1
	0.0143206	7.33155e-05	0.000305073	k_Bacteria|p_Proteobacteria|c_Gammaproteobacteria|o_Francisellales|f_Francisellaceae|g_Francisella	1.69591e-09	2.41604e-09	4.08755e-08	0.05713		0.00347695	0.00219464	0.000139551	k_Bacteria|p_Proteobacteria|c_Gammaproteobacteria|o_Salinisphaerales|f_Salinisphaeraceae|g_Salinisphaera	0.0181656	0.990844	0.0372117	0.0289797		0.00144312	0	0	k_Bacteria|p_Acidobacteria|c_Thermoanaerobaculia|o_Thermoanaerobaculales|f_Thermoanaerobaculaceae|g_Subgroup 10	0.0311227	0.0524075	0.0524075	1
	7.44244e-05	0.000773973	0.00143705	k_Bacteria|p_Patescibacteria|c_WWE3|o_candidate division WWE3 bacterium RIFCSPHIGHO2_02_FULL_38_14|f_candidate division WWE3 bacterium RIFCSPHIGHO2_02_FULL_38_14|g_candidate division WWE3 bacterium RIFCSPHIGHO2_02_FULL_38_14	4.61845e-07	6.82413e-06	6.81022e-07	0.312932		0.000852531	0	0	k_Bacteria|p_Proteobacteria|c_Gammaproteobacteria|o_Alteromonadales|f_Alteromonadaceae|g_Rheinheimera	0.00413977	0.00880462	0.00880462	1		0.000878557	0	0	k_Bacteria|p_Proteobacteria|c_Deltaproteobacteria|o_Bradymonadales|f_uncultured organism|g_uncultured organism	0.022028	0.0387399	0.0387399	1
	0.00555275	0.00321212	0.00025711	k_Bacteria|p_Epsilonbacteraeota|c_Campylobacteria|o_Campylobacterales|f_Arcobacteraceae|g_Arcobacter	0.0111604	0.0455318	0.0122256	0.782944		0.003376	0.000903352	0.00306062	k_Bacteria|p_Planctomycetes|c_Planctomycetacia|o_Pirellulales|f_Pirellulaceae|g_Blastopirellula	0.0371741	0.134167	0.756391	0.0359546		0.00347575	0	9.24605e-05	k_Bacteria|p_Proteobacteria|c_Alphaproteobacteria|o_Rhizobiales|f_Methyloligellaceae|g_uncultured	0.00875142	0.0114788	0.0281376	0.893497
	0.00296584	0.000245478	0.000810727	k_Bacteria|p_Planctomycetes|c_Planctomycetacia|o_Pirellulales|f_Pirellulaceae|g_Blastopirellula	0.000904306	0.000708556	0.0206956	0.238309		0	0	0.00237459	k_Bacteria|p_Proteobacteria|c_Gammaproteobacteria|o_Oceanospirillales|f_Saccharospirillaceae|g_Oleibacter	4.19777e-05	1	0.000129964	0.000129964		6.7161e-05	0.00509494	0.0011479	k_Bacteria|p_Bacteroidetes|c_Bacteroidia|o_Flavobacteriales|f_Flavobacteriaceae|g_Mesonia	0.00581522	0.00554165	0.593536	0.0393535
	7.44244e-05	7.33155e-05	0.00265014	k_Bacteria|p_Proteobacteria|c_Gammaproteobacteria|o_Oceanospirillales|f_Saccharospirillaceae|g_Oleibacter	0.00259067	1	0.00577878	0.00577878		0.00353922	0.000966353	0.000507654	k_Bacteria|p_Bacteroidetes|c_Bacteroidia|o_Flavobacteriales|f_Flavobacteriaceae|g_uncultured	0.0201906	0.0981196	0.0188026	0.6659		0.00960635	0.000698321	0	k_Bacteria|p_Proteobacteria|c_Alphaproteobacteria|o_Rhodobacterales|f_Rhodobacteraceae|g_Donghicola	0.00239203	0.0237243	0.00218059	0.473132
	0.00217537	0.000213941	7.00936e-05	k_Bacteria|p_Bacteroidetes|c_Bacteroidia|o_Flavobacteriales|f_Flavobacteriaceae|g_uncultured	7.13609e-07	6.86713e-06	1.30169e-06	0.544532		0.0134915	0	0.000377752	k_Bacteria|p_Bacteroidetes|c_Bacteroidia|o_Flavobacteriales|f_Flavobacteriaceae|g_Lutimonas	7.55117e-08	1.52745e-07	7.40757e-07	0.502014		0.000802906	0	0	k_Bacteria|p_Bacteroidetes|c_Bacteroidia|o_Flavobacteriales|f_Flavobacteriaceae|g_Eudoraea	0.0231868	0.0405196	0.0405196	1
	0.000185454	0.000164546	0.00220556	k_Bacteria|p_Bacteroidetes|c_Bacteroidia|o_Flavobacteriales|f_Weeksellaceae|g_Chryseobacterium	0.00544018	0.998725	0.0118	0.0107194		0.000835334	0	0	k_Bacteria|p_Proteobacteria|c_Gammaproteobacteria|o_Xanthomonadales|f_Xanthomonadaceae|g_Lysobacter	8.79888e-05	0.000259625	0.000259625	1		0	0.00274573	0.00189247	k_Bacteria|p_Bacteroidetes|c_Bacteroidia|o_Flavobacteriales|f_Flavobacteriaceae|g_Salegentibacter	0.000414011	0.000285665	0.0779179	0.0298912
	0.00425278	7.33155e-05	7.00936e-05	k_Bacteria|p_Bacteroidetes|c_Bacteroidia|o_Flavobacteriales|f_Flavobacteriaceae|g_Lutimonas	1.52272e-14	0	0	1		0	0.0129316	0.00423689	k_Bacteria|p_Proteobacteria|c_Gammaproteobacteria|o_Alteromonadales|f_Colwelliaceae|g_Colwellia	3.06111e-06	2.54034e-06	0.000182236	0.0585964		0.00222187	0	0	k_Bacteria|p_Proteobacteria|c_Alphaproteobacteria|o_Puniceispirillales|f_uncultured|g_uncultured bacterium	0.00353415	0.0076404	0.0076404	1
	0.000424557	7.33155e-05	0.00179018	k_Bacteria|p_Proteobacteria|c_Gammaproteobacteria|o_Betaproteobacteriales|f_Burkholderiaceae|g_Acidovorax	0.0183329	0.171605	0.401639	0.0144917		0	0	0.000437411	k_Bacteria|p_Proteobacteria|c_Gammaproteobacteria|o_Xanthomonadales|f_Xanthomonadaceae|g_Stenotrophomonas	0.0227895	1	0.0399108	0.0399108		0.00153898	0	0	k_Bacteria|p_Proteobacteria|c_Gammaproteobacteria|o_Oceanospirillales|f_Pseudohongiellaceae|g_Pseudohongiella	0.0288373	0.0490331	0.0490331	1
	0.000896635	7.33155e-05	0.000163602	k_Bacteria|p_Proteobacteria|c_Gammaproteobacteria|o_Xanthomonadales|f_Xanthomonadaceae|g_Lysobacter	0.00339973	0.00400764	0.0168447	0.756682		0.000869458	0.00017405	0	k_Bacteria|p_Acidobacteria|c_Thermoanaerobaculia|o_Thermoanaerobaculales|f_Thermoanaerobaculaceae|g_Subgroup 10	0.0251933	0.175556	0.0206619	0.491836		0.00137117	0	0	k_Bacteria|p_Proteobacteria|c_Alphaproteobacteria|o_Micavibrionales|f_uncultured|g_uncultured bacterium	0.026428	0.0454344	0.0454344	1
	7.44244e-05	0.0016702	0.004516	k_Bacteria|p_Proteobacteria|c_Gammaproteobacteria|o_Alteromonadales|f_Colwelliaceae|g_Colwellia	0.000933045	0.00848865	0.000965948	0.533817		0	0.00709489	0.00115206	k_Bacteria|p_Bacteroidetes|c_Bacteroidia|o_Flavobacteriales|f_Flavobacteriaceae|g_Mesonia	1.6957e-05	1.23826e-05	0.0501602	0.00143624		0.000431536	0	0	k_Bacteria|p_Proteobacteria|c_Deltaproteobacteria|o_Bdellovibrionales|f_Bdellovibrionaceae|g_Bdellovibrio	0.0231657	0.0404873	0.0404873	1
	7.44244e-05	0.000818273	0.000754031	k_Bacteria|p_Bacteroidetes|c_Bacteroidia|o_Flavobacteriales|f_Flavobacteriaceae|g_Aurantivirga	0.032617	0.048693	0.0616885	0.991289		0.00205472	0	0	k_Bacteria|p_Actinobacteria|c_Actinobacteria|o_Propionibacteriales|f_Nocardioidaceae|g_Nocardioides	2.43025e-12	1.21775e-11	1.21775e-11	1		0.00167965	0	0	k_Bacteria|p_Planctomycetes|c_OM190|o_uncultured Planctomycetaceae bacterium|f_uncultured Planctomycetaceae bacterium|g_uncultured Planctomycetaceae bacterium	0.00332394	0.0072311	0.0072311	1
	7.44244e-05	9.70809e-05	0.000546093	k_Bacteria|p_Proteobacteria|c_Gammaproteobacteria|o_Xanthomonadales|f_Xanthomonadaceae|g_Stenotrophomonas	0.0440139	0.930708	0.052552	0.101941		0.00170037	0	0.000222123	k_Bacteria|p_Proteobacteria|c_Gammaproteobacteria|o_Thiohalorhabdales|f_Thiohalorhabdaceae|g_uncultured	0.0169439	0.0141583	0.123307	0.502713		0.00195175	6.12632e-05	0	k_Bacteria|p_Chlamydiae|c_Chlamydiae|o_Chlamydiales|f_Parachlamydiaceae|g_Neochlamydia	0.00473168	0.0151877	0.00692632	0.918812
	0.0024874	7.33155e-05	0.00186407	k_Bacteria|p_Proteobacteria|c_Gammaproteobacteria|o_Oceanospirillales|f_Saccharospirillaceae|g_Thalassolituus	0.0176213	0.0136672	0.192578	0.351575		0.00134329	0	0	k_Bacteria|p_Proteobacteria|c_Deltaproteobacteria|o_Myxococcales|f_Nannocystaceae|g_Nannocystis	0.00279808	0.00619377	0.00619377	1		0.00138479	0	0	k_Bacteria|p_Proteobacteria|c_Gammaproteobacteria|o_Salinisphaerales|f_Solimonadaceae|g_Polycyclovorans	0.00431704	0.00914154	0.00914154	1
	0.000946742	7.33155e-05	0.00017529	k_Bacteria|p_Proteobacteria|c_Gammaproteobacteria|o_Betaproteobacteriales|f_Nitrosomonadaceae|g_Nitrosomonas	0.000906274	0.0011459	0.00546184	0.718122		0.00451877	0	0	k_Bacteria|p_Bacteroidetes|c_Bacteroidia|o_Flavobacteriales|f_Flavobacteriaceae|g_Eudoraea	4.71287e-15	0	0	1		0.00102378	0	0	k_Bacteria|p_Proteobacteria|c_Gammaproteobacteria|o_EC3|f_uncultured bacterium|g_uncultured bacterium	0.00493954	0.0103123	0.0103123	1
	0.000787512	7.33155e-05	0.000197262	k_Bacteria|p_Proteobacteria|c_Gammaproteobacteria|o_Gammaproteobacteria Incertae Sedis|f_Unknown Family|g_Marinicella	0.0203109	0.0208447	0.0785188	0.769787		7.46447e-05	0.00280476	0.00134928	k_Bacteria|p_Bacteroidetes|c_Bacteroidia|o_Flavobacteriales|f_Flavobacteriaceae|g_Salegentibacter	0.00340786	0.00329534	0.0259662	0.566636		0.000975036	0	0	k_Bacteria|p_Proteobacteria|c_Gammaproteobacteria|o_Salinisphaerales|f_Algiphilaceae|g_Algiphilus	0.0304197	0.0513733	0.0513733	1
	0.00144198	9.40374e-05	0.000259287	k_Bacteria|p_Verrucomicrobia|c_Verrucomicrobiae|o_Verrucomicrobiales|f_Rubritaleaceae|g_Persicirhabdus	9.81188e-05	9.41928e-05	0.00183417	0.295052		0.00238714	0.000433813	0.000194178	k_Bacteria|p_Proteobacteria|c_Deltaproteobacteria|o_NB1-j|f_uncultured bacterium|g_uncultured bacterium	0.0241358	0.11345	0.0222602	0.667941		0	0	0.000500067	k_Bacteria|p_Chlamydiae|c_Chlamydiae|o_Chlamydiales|f_Chlamydiaceae|g_uncultured	0.0324878	1	0.0544062	0.0544062
	7.44244e-05	0.00603262	0.000306988	k_Bacteria|p_Bacteroidetes|c_Bacteroidia|o_Flavobacteriales|f_Flavobacteriaceae|g_Mesonia	2.10739e-07	2.86675e-07	0.205471	3.97748e-06		0.00113067	0	0	k_Bacteria|p_Bacteroidetes|c_Bacteroidia|o_Flavobacteriales|f_Flavobacteriaceae|g_Croceibacter	0.041517	0.0673474	0.0673474	1
	0.0067408	7.33155e-05	7.00936e-05	k_Bacteria|p_Actinobacteria|c_Actinobacteria|o_Propionibacteriales|f_Nocardioidaceae|g_Nocardioides	1.34378e-15	0	0	1		0.000247984	0.000576197	0.00180848	k_Bacteria|p_Bacteroidetes|c_Bacteroidia|o_Flavobacteriales|f_Flavobacteriaceae|g_Flavobacterium	0.00518321	0.867651	0.00684751	0.0189309
	0.00088276	7.33155e-05	0.0010323	k_Bacteria|p_Proteobacteria|c_Gammaproteobacteria|o_Thiohalorhabdales|f_Thiohalorhabdaceae|g_uncultured	0.0229179	0.0224831	0.734295	0.0940307		0.0012888	0	0.00028657	k_Bacteria|p_Bacteroidetes|c_Bacteroidia|o_Flavobacteriales|f_Flavobacteriaceae|g_Maribacter	0.00389582	0.004087	0.0235464	0.661691
	0.000433493	7.33155e-05	7.00936e-05	k_Bacteria|p_Bacteroidetes|c_Bacteroidia|o_Flavobacteriales|f_Flavobacteriaceae|g_Spongiibacterium	0.0248885	0.0431112	0.0431112	1		0.00134103	0	0	k_Bacteria|p_Proteobacteria|c_Alphaproteobacteria|o_Kordiimonadales|f_uncultured|g_	0.00389766	0.00834174	0.00834174	1
	0.00281829	7.33155e-05	7.00936e-05	k_Bacteria|p_Bacteroidetes|c_Bacteroidia|o_Flavobacteriales|f_Flavobacteriaceae|g_Eudoraea	2.43829e-11	1.09008e-10	1.09008e-10	1		0	0.00166363	0.000442505	k_Bacteria|p_Proteobacteria|c_Gammaproteobacteria|o_Gammaproteobacteria Incertae Sedis|f_Unknown Family|g_uncultured	0.000285602	0.000234386	0.221924	0.00717613
	7.44244e-05	0.00153961	7.00936e-05	k_Bacteria|p_Bacteroidetes|c_Bacteroidia|o_Flavobacteriales|f_Flavobacteriaceae|g_Salegentibacter	5.69185e-05	0.000172856	1	0.000172856		0.00106344	0.000260912	0	k_Bacteria|p_Proteobacteria|c_Deltaproteobacteria|o_Myxococcales|f_Nannocystaceae|g_uncultured bacterium	0.00661737	0.129723	0.00491783	0.236566
	0.0019468	7.33155e-05	7.00936e-05	k_Bacteria|p_Proteobacteria|c_Deltaproteobacteria|o_NB1-j|f_uncultured bacterium|g_uncultured bacterium	1.33305e-14	0	0	1		0.000451471	3.59816e-05	5.46627e-05	k_Bacteria|p_Planctomycetes|c_Phycisphaerae|o_Phycisphaerales|f_Phycisphaeraceae|g_SM1A02	0.0362957	0.0542245	0.0666115	0.993312
	7.44244e-05	7.33155e-05	0.000331065	k_Bacteria|p_Bacteroidetes|c_Bacteroidia|o_Flavobacteriales|f_Flavobacteriaceae|g_Croceibacter	0.027619	1	0.0472188	0.0472188		0	0.000782153	0	k_Bacteria|p_Bacteroidetes|c_Bacteroidia|o_Flavobacteriales|f_Flavobacteriaceae|g_Marixanthomonas	0.00241385	0.00542207	1	0.00542207
	0.00210523	7.33155e-05	0.000140225	k_Bacteria|p_Bacteroidetes|c_Bacteroidia|o_Flavobacteriales|f_Flavobacteriaceae|g_Maribacter	1.15539e-08	2.63823e-08	1.05974e-07	0.515345		0.00251417	0	0.000786136	k_Bacteria|p_Bacteroidetes|c_Bacteroidia|o_Flavobacteriales|f_Flavobacteriaceae|g_Meridianimaribacter	0.000151336	0.000121762	0.00481585	0.173701
	0.000651273	7.33155e-05	7.00936e-05	k_Bacteria|p_Proteobacteria|c_Alphaproteobacteria|o_Kordiimonadales|f_uncultured|g_	0.00281211	0.00622172	0.00622172	1		0.000815935	0.000142842	0	k_Bacteria|p_Proteobacteria|c_Alphaproteobacteria|o_Micavibrionales|f_uncultured|g_uncultured bacterium	0.00171198	0.01759	0.00159205	0.469422
	0.00124501	0.000156203	0.000140225	k_Bacteria|p_Proteobacteria|c_Deltaproteobacteria|o_Myxococcales|f_Nannocystaceae|g_uncultured bacterium	0.00311308	0.00733962	0.00634641	0.997104		0.00427039	0	0.000697417	k_Bacteria|p_Bacteroidetes|c_Bacteroidia|o_Flavobacteriales|f_NS9 marine group|g_	1.36876e-05	1.37238e-05	0.00032684	0.212457
	0.00122971	0.000148256	0.00012456	k_Bacteria|p_Verrucomicrobia|c_Verrucomicrobiae|o_Verrucomicrobiales|f_Rubritaleaceae|g_Haloferula	9.92024e-06	3.80343e-05	2.93995e-05	0.988033		0.000515	0	0.00019703	k_Bacteria|p_Proteobacteria|c_Deltaproteobacteria|o_Bdellovibrionales|f_Bdellovibrionaceae|g_Bdellovibrio	0.0460011	0.036739	0.35494	0.397582
	0.000596168	7.33155e-05	0.000169772	k_Bacteria|p_Bacteroidetes|c_Bacteroidia|o_Cytophagales|f_Cyclobacteriaceae|g_uncultured	0.000409903	0.000384535	0.00593876	0.371448		0	0.000483311	0.000364916	k_Bacteria|p_Cyanobacteria|c_Melainabacteria|o_Obscuribacterales|f_uncultured bacterium mle1-12|g_uncultured bacterium mle1-12	0.0100708	0.00752042	0.229811	0.190465
	7.44244e-05	0.000736619	0.000210356	k_Bacteria|p_Bacteroidetes|c_Bacteroidia|o_Flavobacteriales|f_Flavobacteriaceae|g_Marixanthomonas	0.0200148	0.0201378	0.749539	0.0810947		0	0.000845793	0.000864444	k_Bacteria|p_Bacteroidetes|c_Bacteroidia|o_Flavobacteriales|f_Flavobacteriaceae|g_Aureisphaera	0.0175668	0.0150456	0.115177	0.543481
	0.00140789	7.33155e-05	0.000193834	k_Bacteria|p_Bacteroidetes|c_Bacteroidia|o_Flavobacteriales|f_Flavobacteriaceae|g_Meridianimaribacter	2.23572e-06	3.64446e-06	2.31295e-05	0.512733		0.000503456	0.00131899	0	k_Bacteria|p_Bacteroidetes|c_Ignavibacteria|o_OPB56|f_uncultured bacterium|g_uncultured bacterium	0.00189568	0.183911	0.0549706	0.00138535
	0.000333431	7.33155e-05	7.00936e-05	k_Bacteria|p_Planctomycetes|c_Planctomycetacia|o_Planctomycetales|f_Rubinisphaeraceae|g_uncultured	0.0230462	0.0403042	0.0403042	1		0.00124164	0	0	k_Bacteria|p_Nitrospinae|c_Nitrospinia|o_Nitrospinales|f_Nitrospinaceae|g_Nitrospina	0.00249004	0.00557611	0.00557611	1
	0.000365692	7.33155e-05	0.000156026	k_Bacteria|p_Proteobacteria|c_Alphaproteobacteria|o_Micavibrionales|f_uncultured|g_uncultured bacterium	0.0268299	0.0218062	0.192096	0.475854		0	0.000928531	0.000525878	k_Bacteria|p_Calditrichaeota|c_Calditrichia|o_Calditrichales|f_Calditrichaceae|g_Calorithrix	0.0151736	0.0115654	0.294255	0.206254
	0.000403932	9.82955e-05	0.000133678	k_Bacteria|p_Actinobacteria|c_Acidimicrobiia|o_Microtrichales|f_Microtrichaceae|g_uncultured	0.0429514	0.0559569	0.0887034	0.96607		0	0	0.00188471	k_Bacteria|p_Proteobacteria|c_Gammaproteobacteria|o_Alteromonadales|f_Psychromonadaceae|g_Agarivorans	0.024308	1	0.0422299	0.0422299
	0.0017745	7.33155e-05	7.00936e-05	k_Bacteria|p_Bacteroidetes|c_Bacteroidia|o_Flavobacteriales|f_NS9 marine group|g_	6.54031e-12	3.06408e-11	3.06408e-11	1		0.00197417	0	0	k_Bacteria|p_Proteobacteria|c_Gammaproteobacteria|o_Thiotrichales|f_Thiotrichaceae|g_Candidatus Navis	0.0252981	0.0437311	0.0437311	1
	0.00066391	7.33155e-05	7.00936e-05	k_Bacteria|p_Nitrospinae|c_Nitrospinia|o_Nitrospinales|f_Nitrospinaceae|g_Nitrospina	0.00259954	0.0057966	0.0057966	1		0.000990073	0	0	k_Bacteria|p_Proteobacteria|c_Alphaproteobacteria|o_Caulobacterales|f_Hyphomonadaceae|g_Hellea	5.1733e-05	0.000158073	0.000158073	1
	0.000775132	7.33155e-05	7.00936e-05	k_Bacteria|p_Proteobacteria|c_Gammaproteobacteria|o_Cellvibrionales|f_Spongiibacteraceae|g_uncultured	4.01813e-05	0.00012474	0.00012474	1		0.00127204	0	0	k_Bacteria|p_Bacteroidetes|c_Bacteroidia|o_Flavobacteriales|f_Flavobacteriaceae|g_Olleya	0.00202176	0.00462047	0.00462047	1
	0.000512252	8.58055e-05	7.00936e-05	k_Bacteria|p_Planctomycetes|c_Pla4 lineage|o_uncultured bacterium|f_uncultured bacterium|g_uncultured bacterium	0.0354553	0.0750533	0.0473262	0.966925		0	0	0.000275402	k_Bacteria|p_Planctomycetes|c_Phycisphaerae|o_Phycisphaerales|f_Phycisphaeraceae|g_uncultured	0.0237803	1	0.0414263	0.0414263
	0.000204962	7.33155e-05	7.00936e-05	k_Bacteria|p_Bacteroidetes|c_Bacteroidia|o_Flavobacteriales|f_Crocinitomicaceae|g_Crocinitomix	0.0403672	0.065724	0.065724	1		0.000831063	0	5.56251e-05	k_Bacteria|p_Proteobacteria|c_Gammaproteobacteria|o_Thiohalorhabdales|f_Thiohalorhabdaceae|g_Granulosicoccus	0.049477	0.0564303	0.118508	0.912164
	7.44244e-05	7.33155e-05	0.000250213	k_Bacteria|p_Chlamydiae|c_Chlamydiae|o_Chlamydiales|f_Simkaniaceae|g_uncultured	0.0263324	1	0.0452908	0.0452908		0.000749071	0	0	k_Bacteria|p_Patescibacteria|c_Saccharimonadia|o_Saccharimonadales|f_Saccharimonadaceae|g_uncultured bacterium	0.000186711	0.000522313	0.000522313	1
	0.000552105	7.33155e-05	7.00936e-05	k_Bacteria|p_Proteobacteria|c_Alphaproteobacteria|o_Sphingomonadales|f_Sphingomonadaceae|g_Sphingorhabdus	0.0220955	0.0388438	0.0388438	1		0	0	0.000259151	k_Bacteria|p_Proteobacteria|c_Deltaproteobacteria|o_NB1-j|f_uncultured delta proteobacterium|g_uncultured delta proteobacterium	0.0221643	1	0.0389498	0.0389498
	7.44244e-05	7.33155e-05	0.000439002	k_Bacteria|p_Bacteroidetes|c_Bacteroidia|o_Flavobacteriales|f_Flavobacteriaceae|g_Gramella	0.0336272	1	0.0560652	0.0560652		0	0.000416869	0.000166846	k_Bacteria|p_Proteobacteria|c_Deltaproteobacteria|o_Bdellovibrionales|f_Bacteriovoracaceae|g_uncultured	0.044306	0.039917	0.682508	0.180982
	0.0013391	7.33155e-05	7.00936e-05	k_Bacteria|p_Proteobacteria|c_Alphaproteobacteria|o_Caulobacterales|f_Hyphomonadaceae|g_Hellea	4.06362e-10	1.84886e-09	1.84886e-09	1
	7.44244e-05	0.000239276	7.00936e-05	k_Bacteria|p_Actinobacteria|c_Actinobacteria|o_Corynebacteriales|f_Nocardiaceae|g_Nocardia	0.02896	0.0492152	1	0.0492152
	0.00158002	7.33155e-05	7.00936e-05	k_Bacteria|p_Bacteroidetes|c_Bacteroidia|o_Flavobacteriales|f_Flavobacteriaceae|g_Olleya	5.91679e-11	2.65766e-10	2.65766e-10	1
	0.000471005	7.33155e-05	0.000128536	k_Bacteria|p_Planctomycetes|c_Planctomycetacia|o_Planctomycetales|f_Gimesiaceae|g_Gimesia	0.0150785	0.0162078	0.0582772	0.789021
	0.00127571	7.33155e-05	7.00936e-05	k_Bacteria|p_Proteobacteria|c_Gammaproteobacteria|o_Thiohalorhabdales|f_Thiohalorhabdaceae|g_Granulosicoccus	9.81391e-10	4.4175e-09	4.4175e-09	1
	0.000920167	7.33155e-05	7.00936e-05	k_Bacteria|p_Proteobacteria|c_Gammaproteobacteria|o_Ectothiorhodospirales|f_Ectothiorhodospiraceae|g_uncultured	2.37539e-05	7.61049e-05	7.61049e-05	1
	7.44244e-05	0.0004905	7.00936e-05	k_Bacteria|p_Bacteroidetes|c_Bacteroidia|o_Flavobacteriales|f_Flavobacteriaceae|g_Salinimicrobium	0.0372887	0.0613439	1	0.0613439
	0.000857174	7.33155e-05	7.00936e-05	k_Bacteria|p_Actinobacteria|c_Actinobacteria|o_Corynebacteriales|f_Nocardiaceae|g_Gordonia	2.29485e-05	7.36717e-05	7.36717e-05	1
	0.000493258	7.33155e-05	7.00936e-05	k_Bacteria|p_Actinobacteria|c_Actinobacteria|o_Pseudonocardiales|f_Pseudonocardiaceae|g_Pseudonocardia	0.0260604	0.0448815	0.0448815	1
	0.000641272	7.33155e-05	7.00936e-05	k_Bacteria|p_Proteobacteria|c_Gammaproteobacteria|o_Enterobacteriales|f_Enterobacteriaceae|g_Klebsiella	0.0268753	0.0461059	0.0461059	1
