# Supplementary material for: Mediterranean Sea heatwaves jeopardize greater amberjack’s (Seriola dumerili) aquaculture productivity through impacts on the fish microbiota
Source: ISME Commun. 2023 Apr 24;3:36. doi: 10.1038/s43705-023-00243-7 (PMC10125963; doi:10.1038/s43705-023-00243-7)
Supplement: Supplementary file 8 — Supplementary Table S8 [file 43705_2023_243_MOESM8_ESM.xlsx]

## Sheet: Supplementary Table S8. 
	Table S8: FEAST analysis. Contribution from the system or from unknown sources to each studied sink by month and temperature.
			M1			M2			M3
	Sinks	sources	T1	T2	T3	T1	T2	T3	T1	T2	T3
	Gut	Gills	0.5512	0.422	0.138	0.411	0.1439	0.801	0.3601	0.406	0.753
		Skin	0.0104	0.305	0.277	0.311	0.199	0.061	0.0041	0.564	0
		Tank water	0.0038	0.004	0	5.70917e-49	1.10616e-28	0	0.007	2.0284e-182	0.001
		Gut M1				0.141	0.281	0.052	0.069	0.0018	0.2308
		Gut M2							0.466	0.017	0.004
		Unknown	0.4345	0.269	0.584	0.136	0.3758	0.0798	0.0934	0.0103	0.009
	Gills	Gut	0.0833	0.017	0.307	0.2655	0.143	0.6422	0.1698	0.387	0.3453
		Skin	0.445	0.532	0.3397	0.4828	0.4613	0.2821	0.69	0.5189	0.53
		Tank water	0.0296	0.0098	0.0386	1.22276e-23	0.0057	0	0	0.0052	0.0017
		Gills M1				0.013	0.0035	0.0273	0.0033	0.0118	0.0257
		Gills M1-M2							0.055	0.0371	0.0559
		Unknown	0.442	0.4405	0.3144	0.2385	0.3859	0.048	0.081	0.0393	0.0411
	Skin	Gills	0.602	0.661	0.87405	0.4759	0.3952	0.5479	0.5279	0.423	0.7529
		Gut	0.0018	0.0262	0.0833	0.1454	0.1543	0.0114	0.004	0.4769	0.000675298
		Tank water	0.09	0.0181	0.0082	6.61217e-31	0.0159	0.0347	0.3472	0.0406	0.0379
		Gills M2				0.2456	0.0582	0.2315	0.0058	0.0017	0.0196
		Gills M1-M3							0.0196	0.0081	0.1664
		Unknown	0.3056	0.2946	0.0342	0.1228	0.3761	0.1742	0.095	0.0494	0.0229
