# Supplementary material for: Mediterranean Sea heatwaves jeopardize greater amberjack’s (Seriola dumerili) aquaculture productivity through impacts on the fish microbiota
Source: ISME Commun. 2023 Apr 24;3:36. doi: 10.1038/s43705-023-00243-7 (PMC10125963; doi:10.1038/s43705-023-00243-7)
Supplement: Supplementary file 9 — Supplementary Table S9 [file 43705_2023_243_MOESM9_ESM.xlsx]

## Sheet: Supplementary Table S9.
	Table S9. Analysis at ASV level. a) Table summarizing the number of ASV shared by sample (paired analysis) and the relative abundance of each ASV, grouped by temperature condition. b) Table showing ASVs statistically correlated (relative abundance) with fish growth.
a)	T1		Nº ASVs shared	mean % rel. abund total		T2		Nº ASVs shared	mean % rel. abund total		T3		Nº ASVs shared	mean % rel. abund total
	Skin/water (T1)	Fish_Skin.M1	42	33.5063		Skin/water (T2)	Fish_Skin.M1	33	31.32		Skin/water (T3)	Fish_Skin.M1	22	3.22
		Water_Tank.M1		71.7289			Water_Tank.M1		71.79			Water_Tank.M1		41.95
		Fish_Skin.M2	6	3.92496			Fish_Skin.M2	30	14.29			Fish_Skin.M2	11	1.798
		Water_Tank.M2		21.5157			Water_Tank.M2		21.149			Water_Tank.M2		17.503
		Fish_Skin.M3	35	55.6886			Fish_Skin.M3	22	7.77			Fish_Skin.M3	8	3.77
		Water_Tank.M3		91.721			Water_Tank.M3		62.44			Water_Tank.M3		51.299
	Gills/water (T1)	Fish_Gills.M1	38	25.5284		Gills/water (T2)	Fish_Gills.M1	32	35.53		Gills/water (T3)	Fish_Gills.M1	17	6.03
		Water_Tank.M1		67.1154			Water_Tank.M1		54.58			Water_Tank.M1		46.489
		Fish_Gills.M2	4	1.41037			Fish_Gills.M2	23	6.6			Fish_Gills.M2	8	0.245
		Water_Tank.M2		11.6755			Water_Tank.M2		19.63			Water_Tank.M2		23.922
		Fish_Gills.M3	28	40.2604			Fish_Gills.M3	22	2.74			Fish_Gills.M3	9	1.577
		Water_Tank.M3		62.497			Water_Tank.M3		30.39			Water_Tank.M3		53.5189
	Gut/water (T1)	Fish_Gut.M1	10	6.10299		Gut/water (T2)	Fish_Gut.M1	14	20.73		Gut/water (T3)	Fish_Gut.M1	5	0.499
		Water_Tank.M1		12.7256			Water_Tank.M1		42.79			Water_Tank.M1		24.644
		Fish_Gut.M2	4	0.171348			Fish_Gut.M2	4	2.75			Fish_Gut.M2	3	0.029
		Water_Tank.M2		0.421519			Water_Tank.M2		3.28			Water_Tank.M2		20.714
		Fish_Gut.M3	20	9.77748			Fish_Gut.M3	8	0.25			Fish_Gut.M3	4	0.417
		Water_Tank.M3		77.9276			Water_Tank.M3		14.33			Water_Tank.M3		39.69
b)	ASV	rho	p.value	genus	family	class	phylum
	537b26492eea78a485add1128ff27d78	-0.515772	0.0284561	Paracoccus	Rhodobacteraceae	Alphaproteobacteria	Proteobacteria
	e5891f9b820eec8afb78e5c12520c6e8	0.497188	0.0357946	Pseudoalteromonas	Pseudoalteromonadaceae	Gammaproteobacteria	Proteobacteria
	f8468372107462713227e2f205714a16	0.478931	0.0443418	Psychrobacter	Moraxellaceae	Gammaproteobacteria	Proteobacteria
	17b5dc3c9318505faef5b82094ef3e96	0.469013	0.0495928	Pseudoalteromonas	Pseudoalteromonadaceae	Gammaproteobacteria	Proteobacteria
	498aa297161e5c04bdd890476f895d4f	-0.568133	0.0139017	Psychrobacter	Moraxellaceae	Gammaproteobacteria	Proteobacteria
	64a0eb6e2d6fd132419c77c6fd371f73	-0.478127	0.0447513	Chryseobacterium	Weeksellaceae	Bacteroidia	Bacteroidetes
	45c16d633b78bf2727720e03806bdf7e	0.546119	0.0190413	uncultured bacterium	uncultured bacterium	Gammaproteobacteria	Proteobacteria
