# Supplementary material for: Mediterranean Sea heatwaves jeopardize greater amberjack’s (Seriola dumerili) aquaculture productivity through impacts on the fish microbiota
Source: ISME Commun. 2023 Apr 24;3:36. doi: 10.1038/s43705-023-00243-7 (PMC10125963; doi:10.1038/s43705-023-00243-7)
Supplement: Supplementary file 10 — Supplementary Table S10 [file 43705_2023_243_MOESM10_ESM.xlsx]

## Sheet: Supplementary Table S10.  
		Table S10: Greater amberjack weight measurements. The average weight and the mean final weight increase are shown per temperature condition. The individual fishes weight increase from M1 to M3 is also indicated.
			bacterial community analysed
		INDIVIDUAL	Treatment	temperature	Month	tank	weight(g)	weight increase from the promedium weight of previous month	weight promedium	Final individual weight increase from M1	promedium weight increase from M0 to M3
		M0 (mean weight)	T0	X	M0	X	154.378
	M1	T1M1A1	T1	24	M1	a	378	223.622	294
		T1M1A2	T1	24	M1	a	409	254.622
		T1M1A3	T1	24	M1	a	341	186.622
		T1M1B1	T1	24	M1	b	271	116.622
		T1M1B2	T1	24	M1	b	317	162.622
		T1M1B3	T1	24	M1	b	222	67.6223
		T1M1C1	T1	24	M1	c	270	115.622
		T1M1C2	T1	24	M1	c	215	60.6223
		T1M1C3	T1	24	M1	c	223	68.6223
		T2M1A1	T2	29	M1	a	175	20.6223	232.444
		T2M1A2	T2	29	M1	a	177	22.6223
		T2M1A3	T2	29	M1	a	234	79.6223
		T2M1B1	T2	29	M1	b	238	83.6223
		T2M1B2	T2	29	M1	b	276	121.622
		T2M1B3	T2	29	M1	b	277	122.622
		T2M1C1	T2	29	M1	c	235	80.6223
		T2M1C2	T2	29	M1	c	250	95.6223
		T2M1C3	T2	29	M1	c	230	75.6223
		T3M1A1	T3	33	M1	a	176	21.6223	171.222
		T3M1A2	T3	33	M1	a	224	69.6223
		T3M1A3	T3	33	M1	a	109	-45.3777
		T3M1B1	T3	33	M1	b	200	45.6223
		T3M1B2	T3	33	M1	b	187	32.6223
		T3M1B3	T3	33	M1	b	176	21.6223
		T3M1C1	T3	33	M1	c	137	-17.3777
		T3M1C2	T3	33	M1	c	136	-18.3777
		T3M1C3	T3	33	M1	c	196	41.6223
	M2	T1M2A1	T1	24	M2	a	422	128	407
		T1M2A2	T1	24	M2	a	436	142
		T1M2A3	T1	24	M2	a	342	48
		T1M2B1	T1	24	M2	b	393	99
		T1M2B2	T1	24	M2	b	368	74
		T1M2B3	T1	24	M2	b	460	166
		T1M2C1	T1	24	M2	c	367	73
		T1M2C2	T1	24	M2	c	552	258
		T1M2C3	T1	24	M2	c	323	29
		T2M2A1	T2	29	M2	a	278	45.5556	320.889
		T2M2A2	T2	29	M2	a	345	112.556
		T2M2A3	T2	29	M2	a	234	1.55556
		T2M2B1	T2	29	M2	b	233	0.555556
		T2M2B2	T2	29	M2	b	315	82.5556
		T2M2B3	T2	29	M2	b	407	174.556
		T2M2C1	T2	29	M2	c	344	111.556
		T2M2C2	T2	29	M2	c	325	92.5556
		T2M2C3	T2	29	M2	c	407	174.556
		T3M2A1	T3	33	M2	a	270	98.7778	229.444
		T3M2A2	T3	33	M2	a	154	-78.4444
		T3M2A3	T3	33	M2	a	223	-9.44444
		T3M2B1	T3	33	M2	b	185	-47.4444
		T3M2B2	T3	33	M2	b	204	-28.4444
		T3M2B3	T3	33	M2	b	318	85.5556
		T3M2C1	T3	33	M2	c	200	-32.4444
		T3M2C2	T3	33	M2	c	236	3.55556
		T3M2C3	T3	33	M2	c	275	42.5556
	M3	T1M3A1	T1	24	M3	a	525	118	500.444	231	346.067
		T1M3A2	T1	24	M3	a	631	224		337
		T1M3A3	T1	24	M3	a	640	233
		T1M3B1	T1	24	M3	b	315	-92		21
		T1M3B2	T1	24	M3	b	554	147		260
		T1M3B3	T1	24	M3	b	404	-3
		T1M3C1	T1	24	M3	c	443	36		149
		T1M3C2	T1	24	M3	c	555	148		261
		T1M3C3	T1	24	M3	c	437	30
		T2M3A1	T2	29	M3	a	314	-6.88889	474.889	81.5556	320.511
		T2M3A2	T2	29	M3	a	569	248.111		336.556
		T2M3A3	T2	29	M3	a	512	191.111
		T2M3B1	T2	29	M3	b	499	178.111		266.556
		T2M3B2	T2	29	M3	b	386	65.1111		153.556
		T2M3B3	T2	29	M3	b	494	173.111
		T2M3C1	T2	29	M3	c	550	229.111		317.556
		T2M3C2	T2	29	M3	c	418	97.1111		185.556
		T2M3C3	T2	29	M3	c	532	211.111
		T3M3A1	T3	33	M3	a	208	-21.4444	200.244	36.7778	45.8667
		T3M3A2	T3	33	M3	a	256.1	26.6556		84.8778
		T3M3A3	T3	33	M3	a	203.5	-25.9444
		T3M3B1	T3	33	M3	b	231	1.55556		59.7778
		T3M3B2	T3	33	M3	b	154.6	-74.8444		-16.6222
		T3M3B3	T3	33	M3	b	191	-38.4444
		T3M3C1	T3	33	M3	c	166	-63.4444		-5.22222
		T3M3C2	T3	33	M3	c	205	-24.4444		33.7778
		T3M3C3	T3	33	M3	c	187	-42.4444
