# Supplementary material for: Mediterranean Sea heatwaves jeopardize greater amberjack’s (Seriola dumerili) aquaculture productivity through impacts on the fish microbiota
Source: ISME Commun. 2023 Apr 24;3:36. doi: 10.1038/s43705-023-00243-7 (PMC10125963; doi:10.1038/s43705-023-00243-7)
Supplement: Supplementary file 11 — Supplementary Table S11 [file 43705_2023_243_MOESM11_ESM.xlsx]

## Sheet: Supplementary Table S11.
	Table S11. Alpha diversity values (A) and statistical analysis by non-parametrical Wilcoxon test (B).
	A)														B)
	Sample	Temperature	Location3	Observed	Chao1	se.chao1	ACE	se.ACE	Shannon	Simpson	InvSimpson	Fisher	PD		.y.	group1	group2	p value	p.signif	method
	IFISH1	T1	Water_Tank.M1	82	82	0	82	4.32942	2.85338	0.899021	9.90301	12.4903	8.85069		Shannon	Water_Inlet.M1	Water_Tank.M1	0.0091	**	Wilcoxon
	IFISH2	T1	Water_Tank.M1	52	52.6	1.18501	53.7002	3.43671	2.47479	0.871574	7.78657	7.56599	6.16399		Shannon	Water_Inlet.M1	Water_Inlet.M2	0.1	ns	Wilcoxon
	IFISH3	T1	Water_Tank.M1	45	45	0	45	3.04047	2.07746	0.780282	4.55129	6.02691	5.42972		Shannon	Water_Inlet.M1	Water_Inlet.M3	0.1	ns	Wilcoxon
	IFISH4	T0	Water_Inlet.M1	262	262	0	262	7.99833	4.57319	0.976526	42.6012	49.3774	28.5927		Shannon	Water_Tank.M1	Water_Tank.M2	0.9314	ns	Wilcoxon
	IFISH5	T2	Water_Tank.M1	57	57	0	57	3.74634	2.45104	0.850544	6.69092	8.18215	7.65819		Shannon	Water_Tank.M1	Water_Tank.M3	0.9314	ns	Wilcoxon
	IFISH6	T2	Water_Tank.M1	36	36	0	36	2.37463	2.25138	0.79487	4.87496	4.88995	4.04122		Shannon	Water_Inlet.M2	Water_Tank.M2	0.0091	**	Wilcoxon
	IFISH7	T2	Water_Tank.M1	46	46	0	46	3.12076	2.39677	0.801066	5.02678	6.26544	5.74643		Shannon	Water_Inlet.M2	Water_Inlet.M3	0.7	ns	Wilcoxon
	IFISH8	T0	Water_Inlet.M1	232	232	0	232	7.47755	4.20041	0.965134	28.6813	41.3567	26.9191		Shannon	Water_Tank.M2	Water_Tank.M3	0.8633	ns	Wilcoxon
	IFISH9	T3	Water_Tank.M1	122	122.059	0.273046	122.543	5.48264	2.56311	0.853665	6.83363	18.7078	17.1471		Shannon	Water_Inlet.M3	Water_Tank.M3	0.0091	**	Wilcoxon
	IFISH10	T3	Water_Tank.M1	65	65	0	65	4.03065	1.9984	0.729963	3.7032	9.70969	11.2227
	IFISH11	T3	Water_Tank.M1	56	56	0	56	3.72012	2.09156	0.811191	5.29635	8.25112	8.4909
	IFISH12	T0	Water_Inlet.M1	230	230	0.00702693	230.382	7.30676	3.92703	0.955396	22.4196	45.2314	32.1975
	IFISH13	T1	Water_Tank.M2	25	25	0	25	2.44949	2.14229	0.831997	5.95229	3.23693	4.12292
	IFISH14	T1	Water_Tank.M2	34	34	0	34	2.89523	1.99628	0.785059	4.65245	4.3966	5.79118
	IFISH15	T1	Water_Tank.M2	30	30	0	30	2.68328	1.96305	0.775273	4.44984	3.84532	4.85326
	IFISH16	T0	Water_Inlet.M2	138	138	0.0199274	138.393	5.86622	3.14423	0.882493	8.51011	23.6736	18.4139
	IFISH17	T2	Water_Tank.M2	72	72	0	72	4.16166	2.78812	0.888958	9.00563	11.4012	10.9796
	IFISH18	T2	Water_Tank.M2	70	70	0	70	4.04263	2.72264	0.882696	8.52488	10.6077	10.5522
	IFISH19	T2	Water_Tank.M2	79	79	0	79	4.42662	2.62481	0.867475	7.54573	12.0791	12.0552
	IFISH20	T0	Water_Inlet.M2	208	208	0	208	7.12525	3.75283	0.921294	12.7055	40.9084	24.6382
	IFISH21	T3	Water_Tank.M2	47	47	0.0618315	47.3584	3.39477	2.22693	0.835379	6.07457	6.51004	7.21648
	IFISH22	T3	Water_Tank.M2	49	49	0	49	3.48173	2.35036	0.855392	6.91525	6.86533	7.8288
	IFISH23	T3	Water_Tank.M2	65	65	0	65	4.00768	2.69312	0.895425	9.5625	9.41248	9.99805
	IFISH24	T0	Water_Inlet.M2	177	177	0.0106082	177.409	6.4426	3.3204	0.885363	8.72322	34.6026	23.8815
	IFISH25	T1	Water_Tank.M3	42	42	0	42	3.23669	2.22285	0.834861	6.0555	5.61781	5.82752
	IFISH26	T1	Water_Tank.M3	36	36	0	36	2.88194	2.24689	0.843326	6.3827	4.72015	5.22202
	IFISH27	T1	Water_Tank.M3	38	38	0	38	3.06508	2.08055	0.817062	5.46634	5.07789	6.22871
	IFISH28	T0	Water_Inlet.M3	154	154	0	154	6.20431	3.60198	0.939232	16.4561	26.5811	20.8295
	IFISH29	T2	Water_Tank.M3	100	100	0.0452267	100.289	4.98605	2.81673	0.879793	8.31901	16.4463	15.3941
	IFISH30	T2	Water_Tank.M3	99	99	0	99	4.9175	2.66081	0.858817	7.08301	15.6165	14.6509
	IFISH31	T2	Water_Tank.M3	80	80	0	80	4.40312	2.5277	0.854002	6.84943	12.3378	13.3659
	IFISH32	T0	Water_Inlet.M3	112	112	0	112	5.20645	3.36047	0.929507	14.1858	18.3845	15.2612
	IFISH33	T3	Water_Tank.M3	48	48	0	48	3.41565	2.3285	0.859389	7.11184	6.75006	8.75149
	IFISH34	T3	Water_Tank.M3	28	28	0	28	2.58429	2.02762	0.793327	4.83856	3.68467	6.08229
	IFISH35	T3	Water_Tank.M3	36	36	0	36	2.95804	2.22156	0.833254	5.99714	4.82826	7.26493
	IFISH36	T0	Water_Inlet.M3	163	163	0	163	6.35649	3.47946	0.933975	15.1458	28.5175	24.9326
